# Supplementary material for: A systematic search for RNA structural switches across the human transcriptome
Source: Nat Methods. 2024 Jul 16;21(9):1634–45. doi: 10.1038/s41592-024-02335-1 (PMC11399106; doi:10.1038/s41592-024-02335-1)
Supplement: Supplementary file 4 — Data file S1 (Microsoft Excel format): AUCs for SwitchFinder prediction of RNA switches from common riboswitch Rfam families. Data file S2 (Microsoft Excel format): SwitchFinder predictions for the 3,750 RNA fragments selected for further in vivo screening. Data file S3 (Microsoft Excel format): mRNA and gDNA read counts in the sorted bins of the functional screen. Data file S4 (Microsoft Excel format): DMS-MaPseq reactivity profiles and the second iteration of SwitchFinder predictions for 1,454 high-confidence RNA switches. Data file S5 (Microsoft Excel format): mRNA and gDNA read counts in the sorted bins for the massively parallel mutagenesis analysis. Data file S6 (Microsoft Excel format): List of RORC mutant sequences referred to in the paper. Data file S7 (Microsoft Excel format): Cryo-EM data collection, refinement and validation statistics. Data file S8 (Microsoft Excel format): Cryo-EM data collection parameters. Data file S9 (Microsoft Excel format): Antisense oligonucleotides (ASO) used for RORC structural ensemble perturbation. Data file S10 (Microsoft Excel format): gDNA read counts for the CRISPRi screens. [file 41592_2024_2335_MOESM4_ESM.xlsx]

## Sheet: S1
Data file S1. AUC values for SwitchFinder prediction of RNA switches from common riboswitch Rfam families
Rfam family identifier	AUC value
RF00050	0.74454
RF00059	0.753036
RF00162	0.802672
RF00167	0.64
RF00168	0.5
RF00174	0.625185
RF00504	0.663004
RF01051	0.810976
RF01055	0.641986
RF01057	0.492424
RF01725	0.873747
RF01734	0.59832
RF01739	0.776624
RF01750	0.479339
RF01786	0.344156
RF01831	0.838384
RF02683	0.79085

## Sheet: S2
Data file S2. SwitchFinder predictions for the 3,750 RNA fragments selected for further in vivo screening
	Conformation 1	Conformation 2	Sequence
ENST00000002829_part_10_original	.................................................................................................................<<<<.....>>>>............................................................	.................................................................................................................<<<<<<..........>>>>>>...................................................	GCCTGGGGCCGGTAGAGGCTCCCCAGGGCTCCCTTATGTCCACCACTTCAGGGGATGGGTGTGGATGTAATTAGCTCTGGGGGGCAGTTGGGTAGATGGGTGGGGGCTCCTGGTGGCCTTCTGCTGCCCAGGCCACAGCCGCCTTTGGGTTCCATCTTGCTAATAAACACTGGCTCTGGGACTAGA
ENST00000002829_part_6_original	............................................<<<<<<...............>>>>>>...................................................................................................................	.................................................................<<<<......>>>>...........................................................................................................	AGGGAAGAAGGGGCCATCACAGGATGCCAGCCCCTGCCTGGGTTGGGGGCACTCAGCCACGACCAGCCCCTTCCTGGGTATTTATTCTCTATTTATTGGGGATAGGAGAAGAGGCATCCTGCCTGGGTGGGACAGCCTCTTCAGCCCCTTCTCCCCTCCCCGCCTGGCCAGGGCAGGGCCACCCCA
ENST00000003302_part_3_original	..........................................................................................<<<<<<......>>>>>>..............................................................................	..............................................................................................<<<<<<....>>>>>>............................................................................	AAAAGCTGTTTCACTAGAAAAGGCAGAAAGCAGTGTATTAAGGTGTTGAATTACGCCAGAAGACCTGAAATGCCTTGTACCTACAACAATGCTTAGGCTTTTCTAAGCCTCTTGCCACTTTTAAAATTATCCTTCAGGCATAAATATTTTTGACAGCAGAATAGAAGAATGATTCATGAGAACCTG
ENST00000003583_part_13_original	...............................................................................................<<<<<<....>>>>>>...........................................................................	.........................................................................................................<<<<<<.......................................>>>>>>..............................	GATTCCAATGATAGGTGTAGGTTGAGAAGCGCCACCTTCCAGCTTCCTAACTGGCTCTGGGAGGGGAGCTGGGTGGGAAGTTCAGGAGGTGGGAACTTTGTACACGCAGAGCACCTGGAGCACCTACAGCATGGCTGTGGTTCCACACTCCTCTGTCATTTAACCTTCACACATCACCTCGTTCTG
ENST00000005260_part_8_original	.............................................................................<<<<<....>>>>>...............................................................................................	..............................................................................<<<<..........................................................>>>>..........................................	AGCTCCTTTTCTTGGTAGTTAGGAGTCGCCAACGGATTCGCTGCACACGGCCCATCCAGGACACAGGCCTGGGCGTCGGAGTCACGGCTCCTTGTGTTCTCACTCAGCTAGTTGGCCAAAGCTGCATCCATTACCAGTACACTCAAACTGCTCGGGGTCCTGGTTTCTCCGTGTTTGAATCAGGTA
ENST00000005340_part_4_original	............................<<<<<<............................................................................................................>>>>>>......................................	....................<<<<.....>>>>.........................................................................................................................................................	CCTCTTTTATATGAAGAATTCCCATCCATTGGGCCCCTTCTAACCCCAGAATGTGACCTCCTCCTCCAGTTACCCACAGCCCTGCCCTTTGCAGGGTTGGGGGTGGTCAGCGGTACCCCGGGGTTAGGCATCCTAGACAGCAGCCTGAGGAAGCTGGGAGATTTGGGCCATGTAGCTGCCTTTGTT
ENST00000005340_part_5_original	........................................<<<<<<........>>>>>>..............................................................................................................................	............<<<<.........................>>>>.............................................................................................................................................	CCTCCTCCAGTTACCCACAGCCCTGCCCTTTGCAGGGTTGGGGGTGGTCAGCGGTACCCCGGGGTTAGGCATCCTAGACAGCAGCCTGAGGAAGCTGGGAGATTTGGGCCATGTAGCTGCCTTTGTTACTCTATTTATTTTAGTCACTTGTATAAAACACCAAATAAAGCAATAGAGGCAAACTCC
ENST00000007699_part_2_original	.................................................................................................<<<<..........>>>>.......................................................................	......................................................................................................<<<<.....>>>>.......................................................................	TTTCCCATAATTCATGACATCAAAACACCAGCTTTTCACCTTTTCCTTGAGACTCAGGAGGACCAAAGCAGCAGCCTTTTGCTTTTTCTTTTTTCTTCCCTCCCCTTATCAAGGGTTGAAGGAAGGGAGCCATCCTTACTGTTCAGAGACAGCAACTCCCTCCCGTAACTCAGGCTGAGAAGGAAC
ENST00000007708_part_7_original	..............................................................................................<<<<<...............>>>>>...................................................................	.....................................................................................................<<<<<.......>>>>>....................................................................	GGAGGGGGTGGCTCTCACAGGGCCCAACTCTAAAGTGGAAGAACCTTGTTAGACCGAGAGCTTGCCATCCAGCCAAGCTGCTCGAGGCCCTGCAGTGGCCTTGGCAATGTCTGTGCCACCTCCTGAGCCCTCCCAGCATGTCCTCACATGCTCATGCCCACCCGCTCCTCCACAAGCCTAGTCCAT
ENST00000009041_part_1_original	..................................................................................................................................<<<<<<......>>>>>>......................................	..................................................................................................................................<<<<<....>>>>>..........................................	GTACTACTTTTGTTAAATGTGAAAAACCCTCACAGAAAGTCATCGAGGCAAAAAGAGGCAGGCAGTGGAGTCTCCCTGTCGACAGTAAAGTTGAAATGGTGACGTCCACTGCTGGCTTTATTGAACAGCTAATAAAGATTTATTTATTGTAATACCTCACAGACGTTGTACCATATCCATGCACAT
ENST00000011898_part_10_original	.................................................................................................................<<<<.....>>>>............................................................	.................................................................................................................<<<<<<<<....>>>>>>>>.....................................................	CTGGAGGTGCCCCTGCACGGGAGGTGGCGTTTGCTAACCAATCGAGCTGGAAATGCCAGGGCAGGGGGGCCCCACGGTGCTGTGGCAGAGCTAGAGGGGTCCTTAGACTTTTCACTGATGAGCAGTTGTTGGTTTTTTCTTTCTCCCTTCCTCCCGCTCTCTGCTGGCACGCGAGGCTTCCCCTTC
ENST00000011898_part_24_original	.................<<<<<<<............>>>>>>>...............................................................................................................................................	.....................<<<<<<<........>>>>>>>...............................................................................................................................................	TTTTTTGCTGTGGGTGGGGTGGGTGGGTTGGTTTATGCCTATCAATGCAATTTTTAATTTTTGTTAATATCAACAGCAAAAGCCTAGTGCATTGGGAGATGTGCAACCTCCCTGAAAATCTTTTCTGTTTCTGGAGTACTTCAGGGGTGGCCTCTGGCCCCAGAGCCTTTGCCACAGTGCTCCCAC
ENST00000011898_part_29_original	..............................................................................................................................................................<<<<<<....>>>>>>............	.......................................................................<<<<....................................................................................>>>>.......................	TGCCAGAGTCAGTTCAATCAGGTCTGATGTGAGCAATTTACACACTTGTCTCAGAAAGTCCCTCAGGGTTTGTAGAGGACTGCAGGGGGGCATCCGCTGCAGACTCAGCCTTTCTCTGCAGCCATCCTGCAGTGGGGGTGAGCGGGCACAGGCTGAGAACTGCTCTTGGGTGGTGGAAGCAGGTGT
ENST00000012134_part_10_original	..........................................................................<<<<<.............>>>>>.........................................................................................	.............................................................................................<<<<......>>>>...............................................................................	TTTGGTCTTATGTGAACATGTTGATCTATATACTCATCTAAAAATATGGGAAAACATTCCACCCCATGTAAATATGTACAAGTGCATCACTGGTACAATTTTATGTAACTCAGTTGGACACTAGGTTGCCACAGACCTATGCTAGGTGTCTTTAAAAAATTAAGGTGACAAAGCACATGGGACTGT
ENST00000013222_part_14_original	...........................................<<<<<<............................................................................................................................>>>>>>.......	..........................................<<<<<............................................................................................................>>>>>..........................	GCTGGGTGTCCTGTATTTCATCTGGCAACCCTACTTCAGACCCAGGTGTAAGGTACATGGATGTGCTTTGGTCAAGGAATAGGCCAAGGCAGAGATCCATGCCTGCATGACTCAGTGGGTTTGGTGCACAGGCACACACCTCCACTTGTTATATAACCTGTTTGTGTAAGTTCATACTTGGTCTGA
ENST00000017003_part_4_original	.............................................................................................................................................................<<<<<.......>>>>>............	............................................................................................................<<<<..............................................>>>>........................	CTTTTTTTTTTTTTTTTTTTAATTTAAAAAGGAAAATGGGTGGTTGGGAGAGAAACTAGAACAGAAGATGTGCAATAGGGCTCAGAGCAGCCCCAGGAAGTGGGCCATGTCTGTGGGGAGCAGGGGCTTGCTGAGCCCACCTGCTATTGTTCTGCACGAGGCTGGGCCTGCCTCACTCTCCAGGGC
ENST00000019317_part_6_original	...........................<<<<<<<<.....................................................................>>>>>>>>..........................................................................	............<<<<...............>>>>.......................................................................................................................................................	CACCTTCTCGGTGCAGATCCCTATGGGGGAGCTGCCTCACGTTCTCTGACTGGTCAGAGCAGCGCCTGGTGGGTGTTCCCTGGCCCACTCTCCTCTCTCCTTCTGCAGTTCTAAACCACAGTCTATAAGCCCGAGTCACCAGGACGGCCTGTCTGGCCACAGACAGGGGCTGCCTGTGGAGCCTGC
ENST00000020673_part_2_original	.............<<<<............................>>>>.........................................................................................................................................	............<<<<<.................................>>>>>...................................................................................................................................	CTCCCGGCCTAGGGCCCGACCGCGCCGGACGCGGTGTCCGGGGCAGGGCAGGGCTGGGGCCTGGGCCTCAGGAGCCTAGGCTAGGGGCACCTCCGAGAGCCCCTTTTTGTGATAATGTTTTGCACTTTTTCGTACAGGGTGGGCGGGGGCGGGAGGGGCTAGCGCCCCTGAACTTTTGATGCTTTT
ENST00000029410_part_2_original	....................<<<<..........................................................................>>>>....................................................................................	.....................................<<<<<........................................................>>>>>...................................................................................	TGGAGTGGCCAGGACCAAGACAGCAAGCTACGCAATTGCAGCCACCCGGCCGCCAAGGCAGGCTTGGGCTGGGCCAGGACACGTGGGGTGCCTGGGACGCTGCTTGCCATGCACAGTGATCAGAGAGAGGCTGGGGTGTGTCCTGTCCGGGACCCCCCCTGCCTTCCTGCTCACCCTACTCTGACC
ENST00000031146_part_24_original	.....................................................................................................<<<<..................................................................>>>>...........	.....................................................................................................<<<<<........>>>>>...................................................................	CTTCCCCTCTGGACCTCACTATTAACAAGCAAACCTTTCAGGGCCCTCTTAGCTCTCAGAAGCTATGTATGGGCTTTCCCAGATTTTAAAGCTGCTGCCTCGAGAACTACTCATTTCTCTCCTGGTCAGCAGACAGAAATAGCCATACTAATCTCATAGGGCTCAAATGCATCTTCAGGCAGCAGG
ENST00000040738_part_12_original	............................<<<<.........................>>>>.............................................................................................................................	.......................................................<<<<<<........................................>>>>>>...............................................................................	ACTTCAGTTTTTCATAAGATTAAACTTCTTACGATCAAATTTGTCTCTTGCAATGATGTGATGAGTTGCCAAATAATTGAGATTATTTTAAAATGTTTTGTTCATATTCTTGTTTTATAATTAAAATTTACATTCAGTGTGTATGGGTTTTTTTTTTTATTTTGACTCTTAATGTAAGGTGGATAT
ENST00000055335_part_6_original	.<<<<<<........>>>>>>.....................................................................................................................................................................	.<<<<<<...............................................................................................................................>>>>>>..............................................	TGCAGGGTGGTCACTTTCTGTGGGAGGATCACAGTGGGGAGTTGGGGGTGGGACGTGGTCGCCTGCTGCTGCTTCAACATGTCTTTCCTTGAAGATGTGTGTCTCCTCGTCTCGTGGTCCTAATCCATATGGTTCTTTGTCTTTTCCACATTCTGCCTGTGGGACCCTACAGGTGTGTATTTGGAT
ENST00000057513_part_2_original	.........................................................<<<<<.....................>>>>>..................................................................................................	...............<<<<......................................>>>>.............................................................................................................................	AGGCACATCATCTACCCTGTTATTTGTGCCTGGTCATGTTTTCCTTTGGTATGAATACAGGAAAAGGCTTCTGACAGCTAAGATCCTGATCAAATTGGAGGAGCCAGTTATTATACAACCAAATACAACTTCCAGTTTCCTTGAAATGAGACTTGGCAGATGGATGATGCACGACTCCCTGAAAAT
ENST00000062104_part_2_original	...................................................................................................<<<<<<.............................................>>>>>>..............................	.....................................................................................................<<<<................................................>>>>.............................	CCCCTGTGTTCCCTCGCCAGAGGAGCACTTGGCAAGGTCAGTGAGGGGCCAGTAGACCCCCGGAGAAGCAGTACCGACAATGACGAAGATACCAGATCCCTTCCCAACCCCTTTGCACCGGTCCCACTAAGGGGCAGGGTCGAGAGAGGAGGGGGGATAGGGGGAGCAGACCCCTGAGATCTGGGC
ENST00000078429_part_15_original	............................................<<<<<<<..................>>>>>>>..............................................................................................................	.............................<<<<.............>>>>........................................................................................................................................	GGCCGCCTCCCGGGGCCCCTTGAGGCACTGAGGCACCGAGACTGGTTCTCCCCGAGAGACTCGGAAGGTGGGGAACGAGGGGACTGTGTTTGGGGAGGTGGCTTTTTCGTCTGCTGTTGACTGAACACTACAGCGCCCTGTGGTTCCGGGCTTCGCACAGCTGTCCCAGGGATGGATCGCCTGTGC
ENST00000085079_part_2_original	................................................<<<<<<<<<<<<...................................>>>>>>>>>>>>...............................................................................	...............<<<<<<<<<<<<<.................................................................>>>>>>>>>>>>>................................................................................	CACCCCCAGTGCCCTTCCCCTTCCTGGGGCCCACTCACACTACACCCTCTTCCTTTCCCACCCCACCTCCCCGGAGAGAAACTGGACATGGGGCCTGGGGAGGGGAGCTGGCCAGAGGAGGACCCCTTTCCCGTGGCATTAGAAGGGGGAGGGGTGGCTGGGGCCCCCACCCATTCCCCCTCCCTC
ENST00000155093_part_10_original	.................................<<<<<....................................>>>>>...........................................................................................................	...........................................................................<<<<<<........>>>>>>...........................................................................................	CACAACCACAAATTTTAAACTTATGATGAAAATTTACAATAACCTGAAAGATCCAGAGATGTATGAGAGCATTTTGTAACTTGTTATTCAGTTACTAAATTTGAGGTGAATAATTAAAAAGAAAAGGACATTAGGAGAGTGAAAATCTTCTCTTCAAATAATCTTTGATAGATAAAAATGGAAGGT
ENST00000162330_part_1_original	.............................................................................................................................<<<<<....>>>>>...............................................	....................................................................................................................<<<<<<............>>>>>>..............................................	GGGTGGTGACCCCAGGAGGGAGGCAGGGGAGGGGTGCGGCGGTCCCAGCTCCCTGGCTCCCATGTCAAGAGTCGCTGTGCCACAGGCTTAGGGACAGGACCCCAGCTCTGCGTCGGTCCTGGTGCCCTGGATGCCCAGGAATCTGTATATATTTATGGCCGGGCAGGGTGTGGGGCCATGCCTCCT
ENST00000162330_part_2_original	.......................<<<<<<............>>>>>>...........................................................................................................................................	................................<<<<<....>>>>>............................................................................................................................................	ACAGGACCCCAGCTCTGCGTCGGTCCTGGTGCCCTGGATGCCCAGGAATCTGTATATATTTATGGCCGGGCAGGGTGTGGGGCCATGCCTCCTCAGGAGCCGAAGCCCAGGGGCCGGCCAGTGGCCTTCCCCAGCATGCACCACGGGCCCGGGTTGGGTCACCAGACGGGGCTGGAGTGTGAGGGT
ENST00000162391_part_26_original	....................................................<<<<<.....................>>>>>.......................................................................................................	....................................<<<<<<<.........>>>>>>>...............................................................................................................................	CTTGTTGGTCTAGCATTGCTGGACACAAAGTGTAGTCATTATTGTTGTATTGGGTGATGTGTGCAAAACTGCAGAAGCTCACTGCCTATAAGAGGAAATAAGAGAGAAAGTGGAGGAGAGGGACAAAAGGAGTAATTATTTGGTATAGATCCACCCATCCCAACCTTTCTCTCCTCAGTCCCTGCT
ENST00000170447_part_8_original	...................................................................<<<<<<<<...........>>>>>>>>............................................................................................	...................................................................<<<<...............>>>>................................................................................................	TCCCTTAGGGAGGCTCTTGAAGGAGCAGGAGGTACAGTACTGGGTAGCAGTCTGGCCCTCCTGTCGTCTGGTTGGTGTTGGGGCCTCCAGCCAGGGCCCTCTAGGGGAACCAAGCCTCTGCTCTCACCTGTGGGTTCTTGCCCATCAGGGTAATTGTATTGAGAACTCAAATATACGTGCACTTAC
ENST00000174618_part_9_original	.................................................................................<<<<<<...............>>>>>>..............................................................................	.................................................................................<<<<<<........>>>>>>.....................................................................................	GGCTGAGGTGGGGAAGGAGGGACTTGGCTGTCCTTCCCCTTCCCCGTCCCCTGCAGCCTGGGTCTGGATGGGAGGAGAGCCACTGGGCCCCTGTCCCCAGTCCCCAGTCCCCAGCCCTGGGCTTGGCTCTTGGCTTCCAGAAGGCAGCAAAGAGGGGCGCTGTCCTGCGTTCAGCCCCTGATCTCT
ENST00000176763_part_19_original	..................................<<<<<................>>>>>..............................................................................................................................	.........................<<<<...........................>>>>..............................................................................................................................	CAGGAGAATCGCTTGAACCCAGGAGGCAGAGGTTGCAGTAAGCCAAGGTCACACCACTGCACTCCAGCCTAGGTGACAGGGCGAGACTCTGTCTCTCAAAAAAAAAAAAAAAAAAAATTCTTTGAGACAGGGTCTCTAATATGTTGCCCAAGCTGATCTCAAACTCGTGGCTCAACTGATTCTCCC
ENST00000186436_part_5_original	.................................................................................................................................<<<<.....>>>>............................................	...................................................................<<<<<<<..............................................................>>>>>>>...........................................	ATCCTGGCATGTGACAATTTTGTTAAATTACCAAGTTTGGTTTTTAATAATTTCTCAATATTATGCGCCAAGATCTAATTTTAAAACTGTATGAGGACTTTGTGCTGAAAATAGAGTATTTTTTTAAAGTAAGGCTGTCTTGGTTTAAAAGCAGATTACAGAAATGTAAGTCAACTTAAGAACGGT
ENST00000187397_part_2_original	....................................................<<<<<......>>>>>......................................................................................................................	...............................................................<<<<......>>>>.............................................................................................................	CACTCAACACTCAAATGATTGCTGCTGGTATTCTGTAAAAAATAAACAAAGACTAATATACACGTTAGCTGGTTAATGGTGCATATTTCTGTCATGTCTGCTAGGTATGCCTTTATAGCTTAGCTAGTGACATGAATTCATCAAGGTAAGATTTTCTCCTACCACTGAATACCACTGTGTAGATTA
ENST00000187762_part_1_original	....................................................................................<<<<.........................................................................>>>>.....................	....................................................................................<<<<<......................................................................>>>>>......................	GGGGTGGCCCAAGGGGCACCGGGGAGAGGACCCGGACCCAGGACCCTCTGAGCTGGGAGGCTTCCTGCGCTCAGATCTATCCTTTCCTGGCCTTGACTTCCCCATCTGCAAATCAGGGTCATTGGCTCACCCTCCAGGGCTGATGTGGGGGTTGAGATATGGGGATGAGGATGAAGAACTTTTGTA
ENST00000188790_part_2_original	...............................................<<<<<<..........................................................................>>>>>>.....................................................	................................................<<<<<<...........................................................................................................>>>>>>...................	CTAGTATAAACAAACAAATTAATGTTGTTCTAAAGGCTGTTAAAAAAAAGATGAGGACTCAGAAGTTCAAGCTAAATATTGTTTACATTTTCTGGTACTCTGTGAAAGAAGAGAAAAGGGAGTCATGCATTTTGCTTTGGACACAGTGTTTTATCACCTGTTCATTTGAAGAAAAATAATAAAGTC
ENST00000190983_part_1_original	.....................................................................................................................................<<<<...........................>>>>..................	.....................................................................................................................................<<<<..................>>>>...........................	AGCCGGGCTGGGAATGGGGACACGGTGTCCACCATCCCCAGCTGGTGGCCCTGTGCCTGGGCCCTGGGCTGATGGAAGATGGTCCGTGCCCAGGCCCTTGGCTGCAGGCAACACTTTAGCTTGGGTCCACCATGCAGAACACCAATATTAACACGCTGCCTGGTCTGTCTGGATCCCGAGGTATGG
ENST00000198801_part_3_original	.........................................................................................................................................<<<<<................>>>>>.......................	.....................................................................................................................................<<<<<.....................>>>>>......................	GGCAATGCAGAAGAGGAGACCAGACCAAGGGGTCAGCTGGGGCTAGGACAGTGAGGGCTGCTAGAGGGGCTGGGCCTCTCTTTGCACATGGACACTGGGCCCCTCTCTATATTGAGTGGTCTGTTAACATTCATTGGTGGCTGATTCCAAAAGATGAGAGCCAAAGCTGCACGGACTCGAGTCCTA
ENST00000199280_part_31_original	.......................................<<<<.............................................>>>>..............................................................................................	............................................<<<<........................................>>>>..............................................................................................	GCCCTGGCAGAAGCCAGAACACATGGCTGGGCCTTTCCAGCCCAACCCACTGTCTTGCAGTGGACGGAGAGCCTTGGCGAGGGCAGCAGGGTAGAGAGGACAAAGAATGTGGGGCTGGTTTCTGCCCTTTAAGAGCACCCGGTCAGTCAGAGAACAGAGATCACACACACCAAACCAGACAGAGGC
ENST00000199280_part_4_original	..............................................................<<<<<......................................................................>>>>>............................................	...................................................................................<<<<<<<<<............................................>>>>>>>>>.........................................	GGGAGGGAGGCAGGTGGGTGGTAAGAGGGAAACTCTGGAGAGCCTGCACCCAGGTACTGAGTGGGGAGTGTACAGACCCCTGCCTTGGGGGTTCCGGGAATGATGCAACTGGTTTTACTAGTGTGCAAGTGTGTTCATCCCCAAGTTCTCTTTTGTCCTCACATGCAGAGTTGTGCATGCCCCTGA
ENST00000199280_part_9_original	....................................................................................................................<<<<<<<.................................>>>>>>>.......................	.....................................................................................................................<<<<.................................>>>>............................	AGAGAGGTGTCAACCAGAGAACAGCTCCCCTAGACATGGCCTCTGGAAAAAGGAAATCTTTGGTGGCCAAAGATTTCCTTTCTGTGGTGAGGGAGAACCTCTCCAAAGAGGAAGCAGGCATATGAGTGCGCACGCCTTCACGTGTGTGTATGCTGTGTGTGCCCGGGACCCCCGTCTCCAGGGGTG
ENST00000200557_part_10_original	.................................................................................................................<<<<<<<<<<<<...................................>>>>>>>>>>>>..............	................................................................<<<<................................................................................................>>>>..................	AATGGCACCTTCCCCCTTTCAAGAAGGGTGATTCTGGGGCCGACTCAGGGTTTAGGTGCCCCCTGGTGTGGCCTAGATGTCCCCACCTGGGCCATCTTTCTGGGGAGGACTCTCCCAGGTAGGGAAGGCCAGAGGTGGCCCAGTGCCTGGAGGGTTAGGGTCTCTGCCTGGGATATGCAAGAGGAA
ENST00000202556_part_10_original	.......................<<<<<<<...................................>>>>>>>..................................................................................................................	.........................<<<<<<...............>>>>>>......................................................................................................................................	GACTGGTGTGAGGGCAGACCAGGGCCAGGTAGACGGGGCTGTTTGGTGCCTGAAGGATGGCAGACGCCTGGTGTCAGGAGGGGCCGCCACCAAGGAGCAGCAGCTGGGGCAGAGGAGCTGGGGTCAGGGGCCACCCCTCTCTGCCGATCTCCCTGCCTGGGCTGGCTGTGAGGCCACCTTTGTCCC
ENST00000202831_part_2_original	................................................<<<<<..................................>>>>>..............................................................................................	...................................................................<<<<<...............>>>>>..............................................................................................	CTTGTGGGCACGAGAGTGCGGCCCTTGCTGCTGGAGATCTGAGGTCACTGCTGTGAGCTGGGAGAACTGCTGTGTACCTCTTGCTGCCAGCACCCAACAGCCTTGCCGTGGGGACCTTGGAAACCTGGCTTTGCTCTGGACAAAGGGTTCCAGAGAGAAGCTAGAAGTCCCCCTTGAATGACCCCC
ENST00000202831_part_9_original	..............................................................................................................<<<<<.........>>>>>.........................................................	..............................................................................................................<<<<...>>>>.................................................................	AACCTGGGCTCCTCCAGCTGCCAGGCAGGAGTCGGTAGGACTGTGCCTGTGCCTCCCTCAGCGGGGCCCTGGGCGGGGTTCCAAGGCCTGCGAGCTGGGAAAGGACAGATGAGGGGACCTCGTGCCTTCTTGCTGTCATGCAATGACCCCGCCTTATGTTGCCGAAATAAGCAACTCTTAGGTTTG
ENST00000203630_part_5_original	..............................................................<<<<...................>>>>.................................................................................................	..............................................................<<<<.......................>>>>.............................................................................................	TTTGCCCACCTCTTCCTCAGAGCCCCCACTGAGGGGCCGTAGCCCTATCTAGGGCTGTGGAAGGAGCAGACTGGTTCCTAACTCTCTCCCTCCTCCTGCCCACACACATCAAAAGAATCTTCCCTACACCCTTCTCTGCCTTTATTTTTTGATTTGTGCAACTTGTAACTAGGTGTTTATGGAATA
ENST00000204517_part_3_original	...................................................................................<<<<<.....................>>>>>........................................................................	........................................................................................................<<<<<<<<<..............>>>>>>>>>..................................................	GCTGGGGTGTCGCAGAGCGTGTGGGAGCATCGGCACCCCAGGGCGGGGCCTCGGCCCCGGGGGCTGGAGGAAGCTGACACGGAGATGCCTGGCCTCTCTCTGCCAAAAAGCATTTTTTCCTTTAAATATGTTTTTTAAGAACAGGGAAAATTAAACAAAACCCCAGGTTATTTCTTCCCTGCCCAG
ENST00000204549_part_11_original	..................<<<<....>>>>............................................................................................................................................................	..........<<<<....>>>>....................................................................................................................................................................	GAGGCGGGCCGATCACGAGGTCAGGAGATCAAGGCCATCCTGGCTAACACGGTGAAACCCTGTCTCTACTAAAAATACAAAAAAATATTAGCTGGGCGTAGGTGGTGCACACCTGTAGTCCCAGCTACTGGGGAGGCTGAGGCAGGAGAATGGTGTAAAACCCAGGAGGCAGAGCTTGCAGTGAGC
ENST00000204961_part_13_original	..........................................<<<<<<<<<<..................................................................>>>>>>>>>>..........................................................	...........................................<<<<.........................>>>>..............................................................................................................	GAGGCTGCCTGGGGCTGGGCCAGCCCGCTGTGCACTTTGACCCCAGTTCCTTGCCAGCACGGCTGCTAACAGACTGCCACTTGAGTGCGCCTTGCAGGCACTCCCAGAGCAGCCATGGAAGGAGCTGGCCCTCACACCATCCACCTCCACACTGCCTCCTGGCCAGCTGCCCACCCCAGTGCCAGG
ENST00000204961_part_15_original	.......<<<<<<<..............................................>>>>>>>.......................................................................................................................	..........................................<<<<<................>>>>>......................................................................................................................	TGGGAGAGGGAGCAGAACAGCCAGCCCCTTCCAGGTGGCAGTCGGAAGGGTTTTTGTTTTTGTTTCTGTTGCCATTTGTGTAAATACTAGTCTTTTTGGAAAAAAAATAATGTAAAGATGTTTTGTATAAACTCTGAATTATTTTCTTGTTGCTTTTTTCTTAGAAAAAAATGAGAACTAAAAAAA
ENST00000206595_part_9_original	..............................................................................................................<<<<<<<.............................>>>>>>>.................................	.......................<<<<<<<...............................................................................>>>>>>>......................................................................	AATTTTCTGGAATCTATGGACATTCCATGAGCTTAAACACTTTTGAGGTGGATAACATTTAGTTGAAAATACCTAAGAAAGTGTGTCTTCTTTAAAGCCTTGGCTTTAATCATGGGAAATTGTTGTTGTTGTTGTTGTTGTTTGTATCCTATGTTTGGTATTCTGTATGTCTGATCCATAATCATT
ENST00000207549_part_4_original	.......................................<<<<<.......................................................................................>>>>>..................................................	..............<<<<<...............................................................................................................>>>>>...................................................	TCTCAGAAAAGCTGCTGTGGTGGGCAGGGGATTGGGCCATCTGTCTCCTGGCCCTGGCCCATCTGCCTCCTGGCCTTCCTGTTCCAGCCACTGGGGTGGGGGCCAGGTTCACTGGGACCAGGGCTACAGGCACAGAGTCTCCTGGAAAAGGGAGAGGGGACCCTGCCAAAGATGAGGCTCCAGCTG
ENST00000207870_part_2_original	................................................................................................................................<<<<.......................................>>>>...........	................................................................................................................................<<<<.............................................>>>>.....	CAGCTCTTCCTGCCCCTACTGACTCCTTGGAGTGTCCAGGACCATCTTAAAGCCGCCCTCAGCACATCTGCATGAAGATAGATAGGCACTCCTGTCCCTGTGCCCGTGTGCCCCAGGGCAGGAAAGCATCTCTCTTTTCCTGTCTTTTATCCCAGGAGGCAGGACAACACTGAGACTGGGATATGT
ENST00000209728_part_26_original	...................................<<<<............................................................>>>>...................................................................................	.......................................................................................<<<<<......>>>>>...................................................................................	AAGTGTAATTCAGACTGCTGAGGAAGAAAGCCCTTTCCTTGCTGGCTTTTCTCCCTGAAGCTGAGAGCTTCAGGAAGGTGGTAGGAGTTTTAGTGGGATGGGATGGGATGGGCTTGTGGTTAGCAGTTTTTGCCAGGATCATAGGCTGCTTCACTTAGAGTAGTGGCAAAGATGCTGACCTACATT
ENST00000210187_part_2_original	............................................................................................................................<<<<....>>>>..................................................	..............................................................................<<<<<................................................>>>>>..................................................	GCCAACGCCCGAGTGTCTGTTTTCAGGAGCCCCAGGTCAAGCCTTGTCCCTTCCTCCTCCCAGCAACAGTCCCAACAAGCAGGCTTCTGAGAGCCCGTGGCCGCACACTGGCCGCCACGGAAAAGCAGTCTTCTGCACGGGACGGGGAGCGGCAAGTGGACAGACTTTGCCACGGTGCTCTGCTGC
ENST00000211998_part_9_original	......................................................<<<<<<<........>>>>>>>..............................................................................................................	......................................................<<<<<<.....................................................................................>>>>>>...................................	CCTGCCTCAGCCCGCCAAGGTAGCCATCCCATGAACACACTGTGTCCTGGTGCTCTCTGCCACTGGAAGGGCAGAGTAGCCAGGGTGTGGCCCTGCCATCTTCCCAGCAGGGCCACTCCCGGCACTCCATGCTTAGTCACTGCCTGCAGAGGTCTGTGCTGAGGCCTTATCATTCATTCTTAGCTC
ENST00000215095_part_26_original	..................................................................<<<<............>>>>....................................................................................................	................................................................<<<<<<<............>>>>>>>................................................................................................	TCCCAGAACACAGTACCCCTCCACCTCTACCCGAGCTCAGACAGCCGAGCTCTCCCTTGTCCTGTGTGTGTGTCAGTGTGGCCACGTGCGTAACCCCAGGTGGGCTGTCCTGAGCTGGGGGCCTGCCTGTCCCTTCCCAGAACGCCCCTCTGCAGGACAGGAAGTCTGCCCCAAGTCTGGCCACGG
ENST00000215095_part_27_original	................................................................<<<<<...........................>>>>>.....................................................................................	..........................................................<<<<<<................................>>>>>>....................................................................................	CCCCAGGTGGGCTGTCCTGAGCTGGGGGCCTGCCTGTCCCTTCCCAGAACGCCCCTCTGCAGGACAGGAAGTCTGCCCCAAGTCTGGCCACGGCCCTCCTGCTCCCATCTCGGGCTGCTTGGGAGACATCAGAGCAGGCCCCAGCCCCCAGTCCCCTCTTCCGGCCGCCTGGACAGGACCCCCATT
ENST00000215368_part_1_original	............................................................................................<<<<..................>>>>....................................................................	.......................................................................................................<<<<.......>>>>....................................................................	TCCCAGCCCCGCAGGACGCCGACCCTGCCTGGACGGCCCCGCCTGGACCGCCTGACCTCGGCCCTCCGGACCCGGCTGCGGCCCCCGCCTCCGAGACCAAATAGAGACGCTGCTTCTCCCTCGCCTGGTGCCGCCCCCGCCGGGCAGGGGCCATCCACCCGCCCCAGGACCAGCCCTCAGGGAGGG
ENST00000215631_part_7_original	.<<<<<.......................................>>>>>........................................................................................................................................	........<<<<<<..............................>>>>>>........................................................................................................................................	TTGGGACTTGGGAGCTGGGGCTGAAGTTGCTCTGTACCCATGAACTCCCAGTTTGCGAATTATAGAGACAATCTATTTTGTTACTTGCACTTGTTATTCGAACCACTGAGAGCGAGATGGGAAGCATAGATATCTATATTTTTATTTCTACTATGAGGGCCTTGTAATAAATTTCTAAAGCCTCTG
ENST00000215659_part_1_original	........................<<<<<................................>>>>>........................................................................................................................	........................<<<<<<.....>>>>>>.................................................................................................................................................	AGATCTCTGGGCTCCGGGGTGGCAGTGAGGACCACCTTCACCTTCCACCTGAGAGGGGACTCTCGTTGCCACCTTGACCTTGGCTGGGGCTTGCATCCCAAGGCATCCATCAGAGCAGACGCCCGGGTTCCATGGACCCTCCTCCCCACGGCCATGCCTCTGCTCTTGGGCGCCCATCATGGAGGA
ENST00000215790_part_3_original	........................................................<<<<<................>>>>>........................................................................................................	...............................................................<<<<<........>>>>>.........................................................................................................	TTTCTTTACAGTGGCACTCAGGCTGGCCCAGCCAGGGCAGGCAGAAGCTAGGGCCTGGGGGGTGGGGCCTCCTTCAGCCCCCTCCTCCTGGGGGATGCTCCCCAGGGTTAGGGTGCTGGTGTGAGGGGAAAGGGTGGGGTGTTCTTTGTGTAAAATAGAAACATGGTTTTGTACAGAAATAAACAG
ENST00000215793_part_19_original	...............................................................................................................................................<<<<.................>>>>..................	...........................................................................................................................................................<<<<<....>>>>>.................	GGAGCAGTGGGCAGTTCATGGTGTTAGGGCACTCACCCCCACAGACTGGCAAACCCTGCAGGACTTCCGTGGCTGAGGCTGTGACCGGAGGCCAGGAATGCCGTTGGGTGGATTGTGAGTGAATGGGCCCTTTGAGCTGCCCTCTAGAGAGCAAATCCAGTTTCCTGGAGCTCCTGAATGAATATC
ENST00000215798_part_1_original	.............................................<<<<<..............................................>>>>>.....................................................................................	........................................<<<<<....................................................>>>>>....................................................................................	TTAGCTGCCCAGCTGGACTCTGCACATGGGGATGGACCCTTCCTGCCTGCACCCCGGTCCTCAGCCTGGGCTCCCAGGACAGGACAGGATGGGACAGCAGGATAGACAGGACAGCAAGCCCAGTGGGTGGGAGGAAGGATGAGGGCCCCACCATGTCCACACTGGGAAGGAGGGCCCCACAGCTTC
ENST00000215882_part_5_original	....................................................................................................................<<<<<<<<..................>>>>>>>>....................................	.....................................................................................................................<<<<<<<......>>>>>>>.................................................	CCTACCACAGCTGCCTCCGGGCCTCGGCCTGGCTTCACCGCATTCCAGGGGCTGCAGCCCCCTGCTTCTCCCGCCATTGGCCTTAACTGGCCCTCGGGCCCTCTCTCCGCCCCGGACAGGGTGGCACCCACCACTCTCAGGACCACCCTGCCAAGGCAGAATAAACCGGATCCTGTTGCAGCCTCC
ENST00000215957_part_10_original	................................................<<<<...........................>>>>.......................................................................................................	................................................<<<<...........>>>>.......................................................................................................................	AGGCTTTCCTCTGCCACCCCGGTCCAGGGAAGAGGCTCGCTCCCGCCCATGGTCATCACTGGTCTGTCTGCTCTGTTGTCTGTTCTTTCCCTGACTCCCTCCCACCGAAGGCCTGATGGCTACTCACCCCTCTGGGATGGCTATGGGAGAGGAGGAGTGATGGGGACCGCCACCTTTTCTGCAGGA
ENST00000215957_part_4_original	...............................................<<<<<<........................................>>>>>>.......................................................................................	........................................<<<<...................................................>>>>.......................................................................................	GGTCCCAGGGTCCAGGGAGGGGCGCCTGCTGAGCACTTCCGCCCCTCACCCTGCCCAGCCCCTGCCATGAGCTCTGGGCTGGGTCTCCGCCTCCAGGGTTCTGCTCTTCCAGGCAGGCCAGCAAGTGGCGCTGGGCCACACTGGCTTCTTCCTGCCCCATCCCTGGCTCTGAGTCTCTGTCTTCCT
ENST00000215957_part_8_original	.......................................................................................................................<<<<<..............................>>>>>...........................	..<<<<<<<<..............................................................................................................................................>>>>>>>>..........................	ACAGGGAGCCTCCCTTGCCAGGACCAGGGCTGCGACGGCCATGCTGGGGCAGGTGAGTGCTCTGTTAGCTGCTCCCAGTGCTGTCCCCAGGCTGCAGTTCTGGTCCCTGGTTGTCAGGTAGGAAGGGTGCACTTGAAGCAGGTGCTCATCTCGGTTCCTTAACGTTTATAGTCTGACCCCTCACTT
ENST00000215980_part_1_original	...........................................................................................<<<<<<..........................................................>>>>>>.........................	................................................................................<<<<<.....>>>>>...........................................................................................	GGGTGGCTGGCCCCTGGGCTGCCCCTTCTCATGGCTTCGTGCTGACTCCATAAACATTCTCTGTTGAGGATGTCCAGTCAGGGCTTGACAGGCCCAGGCTCAGCCCGCCGTGGCTGGGAAGGTTCCCTGCAGTGCCAGTGCTGCAGCAGGGAGAGCTGGGCAGAAGCAGCGAGGGGGCCCAGCTGG
ENST00000216037_part_9_original	..........<<<<<...........................................................................................................................................................>>>>>...........	..........................................................................................................................................................................<<<<...>>>>.....	TTTTGGCATCCTGGCTTGCCTCCAGTTTTAGGTCCTTTAGTTTGCTTCTGTAAGCAACGGGAACACCTGCTGAGGGGGCTCTTTCCCTCATGTATACTTCAAGTAAGATCAAGAATCTTTTGTGAAATTATAGAAATTTACTATGTAAATGCTTGATGGAATTTTTTCCTGCTAGTGTAGCTTCTG
ENST00000216039_part_23_original	.....................................................<<<<<..............................................................................................................>>>>>.............	.....................................................<<<<....................................................................................>>>>.........................................	TCTCTGTTCATATCCAATTCTGGTGCTTAGGAACAGGGACCCATGCTGATGCCCAAGGGCAAAAAGCCCCACTTCCTTTAAGGAAGTGAACAGGCCTGACCCTGATGCCCAATAACGGGCAACCCTAGGCTTTTTGTTTTTCTTGCTTTTATTCCTTTTTGTTGTTGGCCTTGTGCTGCGTTTGTT
ENST00000216039_part_5_original	........................................................................................................................<<<<<...........>>>>>.............................................	..........................................................................................................................<<<<<<........>>>>>>............................................	ACTTTCCATCCTGTCTGGGTCTGAAAACAGTGGGTCTGCAGATAGTGCCCACAAACCCCATGTGACTGGTTTGAAGGACCCAGAGCATAAAGGTCTCTCAGGAAACCATGTCCAAAACCCTAGCAGCGGTACAGCATGCTGTCTCCAACCCTTATCCCCAGGTTTAAGGGTGGTTTATGGCCATAC
ENST00000216044_part_10_original	.............................<<<<<<<...........................>>>>>>>....................................................................................................................	.................................<<<<<............................>>>>>...................................................................................................................	CCCTGGCTGCCCTCAGCTTTCGCTGATCTGCCCGGCCTGGAGCCTCCCATCACCCCGCTTCTTGTTGGGCCTCAGGCACTGGTTACCAGAAGGGGGTCTGGGTCTGCTCAGGATCATGTTTTGTAGCACCTCCTGTTGGAGGGGTGGAGGGATGTTCCCCTGAGCCAGGCTGAGACTAGAACCCCA
ENST00000216044_part_29_original	.......................................................................................................................<<<<<...............>>>>>..........................................	....................................................<<<<<..................................................................................>>>>>..........................................	TGCCCCTACAAACAAACAGCAGTACTTGCCAGAACCATTCTTGGGATTCAGGAGCTCGGGCGACTGCCTTGGCCTCTGGCCGCACCCAGGAGGGTGGGGTTGGATCTGTGTAGTTGCCAGGCCCACACCTGCCAGCAGGGGGCTGACTGGATCCATGCTTTACTGTGTTTAATGGGGGTAACAGGG
ENST00000216068_part_3_original	............................................................................................<<<<<<<<.....>>>>>>>>.........................................................................	...........................................................................................................<<<<.....>>>>..................................................................	CGTCTCCCTCGGAGTCTCAGGGTGTGGACGGGGCAGCGGGCATGGGTCTGTGTGGGAGACGTGGGGTGGGGCGGTGTGACAGGGTAGAGGAGGTGGGAGATGAGATCTTCCGCACAGGAACACGCCAGTCCCCCTTTCTCCAGGGCTGCCTTCCCCTTGCATCCTGGGAGCCCCACTGCCCTGCCA
ENST00000216083_part_18_original	..........................................................<<<<<<....................................>>>>>>................................................................................	.........................................................<<<<<<<<.......................................>>>>>>>>..........................................................................	CAGGGCCCACAGCGTGGCCCTAGCCCTCCCCTCCCCGGGATGTAGAACGGGGACCCTCGCAGGGTTGGGGCGGGGGCTGATACTCCTCGGCCCCTCCCTACCCTGCCCTGTGTGTTGGCTTTGTGGCCGTCCAAGTGCCAATTGGCTTTTCGCCCAAATAAGGGCTGGTATTTCTCCTCTGTCCTT
ENST00000216083_part_1_original	................................................................<<<<<<................................................................................>>>>>>..............................	.....................................................................<<<<<.............................................................................>>>>>..............................	GGGGGCTCCACCAAGGAGGGGGGCTTGGGGGGGCCCTCCTGCCCGAAGTCATACTCTTGCTCCCACCCCACCCTTGCCCCCAGCCCTCTCTCCCTGTGCTTTGCTTGTCTCAAATGGCTCGGTGTTGACCCAGGGATGGGGCTGGGTAGTTGGGGTCCCAGAAAGCCGGGGGTAGGGGCCACCCTG
ENST00000216083_part_2_original	...............................................................................................................................................................<<<<<<<...>>>>>>>..........	......................................................................................................................................................<<<<<<......>>>>>>..................	CTGTGCTTTGCTTGTCTCAAATGGCTCGGTGTTGACCCAGGGATGGGGCTGGGTAGTTGGGGTCCCAGAAAGCCGGGGGTAGGGGCCACCCTGGAATGGGGCAGGGGAAGGGCACACCCCCTGCCCATGCATGGTAGCCCACTGGGTGGTTTCTGGAAAGCCCTAGAAACTAGGGTTCCTCTGCCC
ENST00000216083_part_3_original	................................................<<<<<.....>>>>>...........................................................................................................................	......................................................<<<<<<<<<......>>>>>>>>>............................................................................................................	GAATGGGGCAGGGGAAGGGCACACCCCCTGCCCATGCATGGTAGCCCACTGGGTGGTTTCTGGAAAGCCCTAGAAACTAGGGTTCCTCTGCCCCTTCCACATCCCACCTGTCTCTCTAGCTTGCTTCCTGCTCTCCTGTGCGGCGTCTGATTTCTCGGTGCTAACCTGGCAGCTGTGGGGCCCTTA
ENST00000216083_part_4_original	..........................................................<<<<<<<.......................................>>>>>>>...........................................................................	..........................................................................................................<<<<<...............>>>>>.......................................................	CTTCCACATCCCACCTGTCTCTCTAGCTTGCTTCCTGCTCTCCTGTGCGGCGTCTGATTTCTCGGTGCTAACCTGGCAGCTGTGGGGCCCTTAGGAGCCCCCCACCGAGGGTGGACACAGTCCCTTTCCTTCCTGCAGATGCCTAGGCAGGAGGAGGGCTTCCTGCCTGTTTGGCAAAGTCCCAGG
ENST00000216083_part_5_original	...........................................................<<<<.................................................................>>>>......................................................	........................................................<<<<<..................................................................>>>>>......................................................	GGAGCCCCCCACCGAGGGTGGACACAGTCCCTTTCCTTCCTGCAGATGCCTAGGCAGGAGGAGGGCTTCCTGCCTGTTTGGCAAAGTCCCAGGCAGAGGCCAAGGATGAGGCCTGACTCGGCTCCTCCCTCCACATCAGCCAGGGCATCAGAAGTTGGGCCAGGGCGGGGTCTTCCCTGCTCGATT
ENST00000216106_part_7_original	.............................................................................................................<<<<<<<......................>>>>>>>.........................................	.........................................................................................................................................<<<<<..........>>>>>.............................	TAGAGGGTTCATTCCAATTCCTACTGTATAGGTGTCTGTGTCTCAAAATTTATTGTAATCATTGGTACCATTGGTGGCCTCAACAGAGGCCAAGGAGTTCTGTGAGCCCTGGCAGCAAAAAACACCTTGGGGGGTGAAGCTGTCAATGCCACCAGTTGGACCTCCATACATTCTGAGCTAACCCAG
ENST00000216122_part_6_original	................<<<<<<....>>>>>>..........................................................................................................................................................	.......................<<<<<<<.....>>>>>>>................................................................................................................................................	ACCAGGGAGTGGGGAAGCGCTTCTCAAAGTGTGTGATTTTGATCCGCCTCACCTGTTCCCCAGTAACTTATTGGGGGGCTGCGAGCCGTGGTGCGGCGGTCAGACTGCCTGGATTCATGGACCCTCTCCATGCCTTAGTTTCCTTATCTGTAAGCAGGCTGATACTAGAACCTGCTTCACAGGGTT
ENST00000216127_part_1_original	.................<<<<<..........................................................................................................................................>>>>>.....................	.............<<<<<<<.........................................................................................................................................>>>>>>>......................	GCGAGGGATGCTGGGGCGGGGCTTGGCCAGTGCCTTCAGGGAGGTGGCCCCAGATGCCCACTGTGCGCATCTCCCCACCGAGGCCCCGGCAGCAGTCTTGTTCACAGACCTTAGGCACCAGACTGGAGGCCCCCGGGCGCTGGCCTCCGCACATTCGTCTGCCTTCTCACAGCTTTCCTGAGTCCG
ENST00000216129_part_8_original	...........................................<<<<<<.........................................................>>>>>>..........................................................................	...........................................................................................................<<<<<<......................>>>>>>.............................................	CACCGTCTTGTTACCGTTTCCTTTTCGTTTGCTGAGGGTCACAGACCCCAACAGGGAAATCAGTATCTGTCTTCCCAGTGGTTGCCCTGCTCGCCGGGCACTCCACGGGGTCCCGCCCTTGTGTGAGATGGGCCAGGATCCTTCGGCAAGGGGCGCCTGGGGCTGGGGCTGATTGTGGGCGGTGGA
ENST00000216144_part_23_original	.............<<<<<...................................................................................>>>>>................................................................................	..............<<<<<<................................>>>>>>................................................................................................................................	GGGGACTGATTCAATACATATGCACGTCCACAGCAGAGAATGCCATGCGGCCTGTGTAAGAATTAAGGCAGATTTATATGCACTGATGAGGAAAGACATACTGTGTGATAGGGAGAAAAAGCAGCTTATAAAATAATGTATATAGCATGATACTATTTTTGTTTAAAAATATATAAAATATATAAA
ENST00000216144_part_2_original	...........................................................................................................................................................<<<<<......>>>>>...............	...........................................................................................................................................................<<<<...........>>>>............	GGCCGCCATCTGCGTGTACTTCAGGGCCTGGGTATCCAGCGAGCCCTCCCCACCCACCCACGGTCCTCACCTGGAGCTGTGGCCTGGCTGTGGAGGGCCGGGTGGTGGCTCTGAGGATGGTCCCCAGCCCCACCCTGTCCCCACCCTGGCCTGTAAGGAGCACTCACTCTTCCTACCATCCAGGGG
ENST00000216144_part_5_original	........................................................................<<<<...................>>>>.......................................................................................	............................................................................<<<<...............>>>>.......................................................................................	AGACAGCAGCCTATCTGGGGCCACACAGCCAACCCAGCCCTGGTCCCTGAGGTCTGCCCAGGGCACAGGGCACAGGCAGGGACAGAAAGCCTTCTCCTGGGGGAGGGTGGGAAGCCAGGGTGTCCTGGGCCTTGCTGCCTGGCATAGCCTGAGGAGGCCCCTGGTCTTCTCCTTGGGCCCCTTCCT
ENST00000216177_part_4_original	.........................................<<<<<...............................................>>>>>........................................................................................	........................................<<<<<<......>>>>>>................................................................................................................................	TAGGAGGGCAGCATTGCTGGGGAGAGGGGCTCCTGTTCTGCCGTGGAGCTGCCCACGGAGCACCTCACAGAAGATTGAGAAAGTGCCTGATGCCCGCGTCAGAGACCAGAGGAGCCAACTGAGATGATGGGGTGGGGGTGCTCCCCCCAGACTTTCTCAGTCCTGCAGCGGCCCTTGGGGGTGACC
ENST00000216181_part_6_original	......................................................................................................................<<<<<<<<<<<............>>>>>>>>>>>..................................	.........................................................................................<<<<<.......................>>>>>................................................................	CAATCACACGTGGTGACCTCACACACCTCTGCCCCTTGGGCCTCCCACTCCCATGGCTCTGGGCGGTCCAGAAGGAGCAGGCCCTGGGCCTCCACCTCTGTGCAGGGCACAGAAGGCTGGGGTGGGGGGAGGAGTGGATTCCTCCCCACCCTGTCCCAGGCAGCGCCACTGTCCGCTGTCTCCCTC
ENST00000216187_part_2_original	................................................................................<<<<<...............................................................>>>>>.................................	................................................................................<<<<<................................................................>>>>>................................	ATGCGTGATTGCCAAAGACCACTCAGATCATGGCAGTGTCTGCAGCAAAGCCACCAGATGGCACGTGAGGGCTGAAAGTCGGGGATGCGGTGGTCTCCTCCCTCCTGTCAGGGGGCAGAAGGGCATCCTCTGCCAGGTGGGAGCTGCCTTCCCCAGCCCAGTTTGTCTGCAATGGAGCTGTCGCTG
ENST00000216223_part_11_original	.................................<<<<<<....................................................................................................>>>>>>.........................................	.................................<<<<......................................................................................................>>>>...........................................	CAGTGGCTTCACAGACCCACAAGAGAAGCTGATGGGGAGTAAACCCTGGAGTCCGAGGCCCAGGCAGCAGCCCCGCCTAGTGGTGGGCCCTGATGCTGCCAGGCCTGGGACCTCCCACTGCCCCCTCCACTGGAGGGGTCTCCTCTGCAGCTCAGGGACTGGCACACTGGCCTCCAGAAGGGCAGC
ENST00000216252_part_1_original	..........................................<<<<<<<<<.......................................................................>>>>>>>>>.......................................................	..........................................................................................<<<<............................>>>>............................................................	TTGGTGGGTGGCCCCTTCCTCCCCCCAACATCAGTCTGCTGCAGCTGCCAGAAAACATGCCTACTACTACCAGCAGAAAGGGAGCAGAGCCCAGAGCATCACCAGGAGTGCCTGCTAGTGTACTGGCAGCTTGCCACCCCCTCCTCTCCCTTCACCCAGACACGTGGTAGGGATGGAAAAGGATTC
ENST00000216252_part_3_original	.......................................................<<<<<<<........>>>>>>>.............................................................................................................	............................................................<<<<<....>>>>>................................................................................................................	TTCACAGAGCACTCTGGCACACCATATCGGAGAAAACTTGATAGATTAGTTAATGGTTTTTCTTGAATTCGAGAAGCAAAGATCTGTTCTCCATATTGGTATGTTCTCCCTCAACCAAGATCTTCTAAAAAGAAATAATATTTTAGTCTTCTGCTTGAGGAACTGACTGTGAAGCGACGCCCAGTG
ENST00000216277_part_21_original	...............................................................................................................<<<<<<<................................>>>>>>>.............................	....................................................<<<<..............................................................................................>>>>................................	CTTTTCTGTGTAGTGACTTTTTAATTATAGTTTTCATAACCTGGAGATCAGACTGTTGCTTTCGCATGATGTATGTAGTGTCTCATGACTGGAGTTTGCTTTGTTTTATAGTATCTGTACTCCTTGTATTTTTCAAGAGCTATTTTGTAAACAGATGATGTATTTCTCCATTGAAAACACAATAAA
ENST00000216277_part_22_original	................................................................................................<<<<<<<................................>>>>>>>............................................	.....................................<<<<..............................................................................................>>>>...............................................	ACTTTTTAATTATAGTTTTCATAACCTGGAGATCAGACTGTTGCTTTCGCATGATGTATGTAGTGTCTCATGACTGGAGTTTGCTTTGTTTTATAGTATCTGTACTCCTTGTATTTTTCAAGAGCTATTTTGTAAACAGATGATGTATTTCTCCATTGAAAACACAATAAAAAAAAAACAGCACAA
ENST00000216410_part_27_original	............................................................................................................<<<<<..........>>>>>..........................................................	.....................................................................................................................<<<<...>>>>..........................................................	ATTTTTTAAAGAGACACTGTCCCACTCCATCACCCAGGCTGGAGTCCAGTGGTGTGATCATAGCTCACTGCATCCTCCAGTTCCTGGGTTCAAGCCATCCCTCCTGCCTCAGCCTCCCCAGTAGCTGGAACTACAGGTGTGTGCCATCACACCTGGCTTTACATTTTTCTGTGGGGTCTTACTATA
ENST00000216733_part_2_original	.....................................................................................................<<<<<<.....>>>>>>....................................................................	.....................................................................................<<<<<<<<......>>>>>>>>...............................................................................	AATGGGGGTATCTTTCCCCTTTCCTGCCCTTTCTGCTCATCTCAACCTCTCACAGAGGTGTCTTCTCCCCCTAACCTACAGCTTTTTGTACAAGCCATTTTGTGTAAATTATTTATATTTAATATTATTCCCTGCTTTGTCAGGAGCAGGTACTAGGCTCTGGGGCAGTGAGGAACTAGATCCTTC
ENST00000217173_part_1_original	..............................................................................<<<<<....>>>>>..............................................................................................	...............................................................................<<<<...........>>>>........................................................................................	GTGACTGACCTCCACTGGAGGAGACCCATTGCTGGGAGGAGCTGAGGGGGAACAGGAGCAGGGCCACAGCACCCCTGAGGTCTGGCCAGGCCCCAGGCACAGAGCTGCCTGCTCCCTCCCGGGGCTCTTCTTCATCACCTCACGGTATAGCACATTGCTTCTGCGCTGGTGGCAATAGGGCAACAA
ENST00000217173_part_8_original	..........................................................................................................................<<<<<<<...>>>>>>>...............................................	................................................................................................................................<<<<<<<<.........>>>>>>>>.................................	ATTTTCAGGTCTGTCCCCTGCATGGGGACTCAGAACCCAGGTTTGCAGGTGGGCATACGTGGTGGGAGGGTGGAGGGCTCCCTCTGGCCAGTGCCAGCTGTGCTCAGCTGGCTTCAGAAACTGCTCCCTGAGGGGGAGCGCAGCGTTTCCTCATGCAGTTGGTTTCAGGAAAAATACTTGTTTATA
ENST00000217305_part_5_original	.....................................................................................<<<<<...>>>>>........................................................................................	.................................<<<<.........................................................>>>>........................................................................................	TGTCCAAACTTAACAGATCACATGCCCCTCTTAGAAGAAATATGAGCATGCTCCCTCATGCAGATAGTATACACATCATAAACAAAGAGTAGAACTTTAAAAGAAGGTAAATAATCATACACAGAAATCCTAACATTATATTCCCAAATCTCAAAAGATCTCCTGTGCACCTGACTTTGGAGACGA
ENST00000217381_part_4_original	....................................................................................................................................<<<<<<...............>>>>>>...........................	..............................................................................................................................<<<<<<.....................>>>>>>...........................	GTCTGGGACCTGCCCCTGTGCGGATCCTGACCCCAGCCAACAGCTGAGCTGCCGGGCCTCCTCGAGGCCCCTAAGCCACCCCCAGAGGTCCCATCTGAAGCTGGAGTACCCTGGGGTCAGCAGCAAGAGAAAGAAGAGGAGATTTTCTGTTTGTTTTTCCCCTCAGCCCTGCCACCGTGGGGAGTC
ENST00000217909_part_7_original	...................................................<<<<<..........>>>>>...................................................................................................................	....................................................<<<<.....>>>>.........................................................................................................................	TACTGGGCTCAAGACATCCTCCTGCTTCAGCCTCCAGAGAGTTGGGACCATAGGTGCACACCACCACACCTAGCTAATTTTTTGGGGAGGTCTTGCTATGTTGCCCAGGCTGGTCTTGAACTCCTGGGCTCATGCAATCCTCCTGCCTTGGCCTCCCAAAGCGCTAGGATTAGAGGTGTGAGCCGC
ENST00000217964_part_15_original	....<<<<<<...............................................................................................................>>>>>>...........................................................	..............<<<<.......................................................................................................>>>>.............................................................	AGCAGGAAAGCAGCGAAGAGCCGCGCGCCCTCTGGCCTCAAGGGAGCATTGGCAGAACCATAAGGTACTGCAGAAGCCGTCGAAACCGACTGCTCGGCTGGATTAGGCGTGTTGGCTACATCTTTCCCACAACCGTATAACGACCGATGGTCATTTCTCCAAGAGCAGGCTTGGCGAGTCCTTGCA
ENST00000217964_part_25_original	....................................................................................................................................................<<<<..............>>>>................	...............................................................................................................................................<<<<<<................>>>>>>...............	GCCAGTGTCCCTGGATGAGGTGATGATTTCCCGTCCCAAGGACTCTGTGAAGTTTAGAGTACAGTTTGTTGGGGTCCAAAAGACACCATCTCTACCCCACCCAAATAAAAATGCACTCATCTCTGTAGAACATCTGCTGTCAAAGGCCAGCCTGTCGTTAGGGCATGGCTTATGCTTGACAAACCA
ENST00000218089_part_6_original	........................................................................<<<<<<<<<............................>>>>>>>>>....................................................................	.............................................................................<<<<<<<<.............................................................................>>>>>>>>................	ATTGTTTTTAGCATTCTAAATTTAAATGCTTAAAACGTCAATCAACAAAACTTTGTTTTAAATATTGTAATTGTGGAGAAAAGTAAACTTATAAGCAGAACTTTTACAATTTTTTCATCTAAAAGTATTTTAAGATATTTTTAAAATCCAAGAGCTTCTCTATACTTTTCAGAAATATCCAGATGC
ENST00000218981_part_3_original	.............................................<<<<<<.......................................>>>>>>..........................................................................................	.............................................<<<<.....>>>>................................................................................................................................	GTCATCAAGGTCCTGTGAGAACGGGAGAGGCAGTTCCTACCTTGGGAATGGAAGATTTTCTCTGCAGTTTGCTGAGGCCCAGGAGGGGCGCTATTCAAAGCTGCACTGCAAAGGGAGTAACGGACTCTGCTTCTCTGCAGTGCAAAGGGTGTAAGGGACTCTGCTTCTCTATTTTTGGAAGCAGTG
ENST00000219097_part_3_original	................................................................................<<<<<.........................>>>>>.......................................................................	..............................................................................................................<<<<<<<....................................................>>>>>>>..........	AGACCAGCCACAGTGCCTGATTGGTATAGCCTTATGTGCTTTCCTACAAAATGGAATTGGAGGCCGGGCGCAGTGGCTCACGCCTGTAATCCCAGCACTTTGGGAGGCCAAGGTGGGTGGATCACCTGAGGTCAGGAGCTCGAGACCAGCCTGGCCAACATGGTGAAACCCCATCTCTACTAAAAA
ENST00000219240_part_7_original	.................<<<<<........................................................................................................>>>>>.......................................................	................<<<<<................................................................................................................>>>>>................................................	AGGAGTTGGAGACCAGCCAGGCCACCATGGTGAAACCCTGTCTCTACCAAAAATACAAAAAATTAGCCAGATATTGTGGCAGGCACTTTTAATCCCAGCTACTCGGGAGGCTGAGGCAGGAGAATTGCTTGAACCTGGGAGGCGGAGGTTGCAGTGAGCCAAGATTGCACCAGTGCACTCCAGCTT
ENST00000219271_part_6_original	..........................<<<<<<<............................................................................................................>>>>>>>......................................	............................<<<<.................................................................................................................................>>>>.....................	CCAGGCCAAAGGGGACCTGGAAGGGAGGTGGGCCGTGGCCCTTGAGTCCCCATTGAGGCTTGGTTCCTTCCCAATCCAGTGGACTTCGCAGTCCACTTCTGACAGCCTCAGTGACCCTGGCTCCTTGTGCCAGAGAACCCAGCCCACCCCCGGCAGCAGCCCCCAGCTCCCACCTCCCCTTGGGCC
ENST00000219334_part_1_original	.................................................................................................................................<<<<....>>>>.............................................	.........................<<<<............................................................................................................>>>>.............................................	ACCGTCCGGAGCAGCGGGGCCTCTGCCAGCCCTTGCAGCTGCAGCCCATCCCTGGGCCATGTCCCCTCCATCGAGTGCCCGGTGCTTGGGGGAGGAGGGCAGGGACAGGGAGGGAGCCACAGTCAGTGCCCGGGAACCTGGAAGCTGCGCTGCTCTGCGCCTCTGGGCCTCACTGTGGACAGAGGA
ENST00000219334_part_22_original	...........................................................<<<<<<<................................................................................................>>>>>>>.................	..............................................................<<<<.............................................................................................>>>>.......................	TGGTACTCTGCTCACACAAGCGACTGGGCCGGCCGGCCCTGGACCCCTAGACCCCGAGCCGCCTGCCGACTGCCTGCACAGGGAGAGCAGTTGAGGCCCGGGCAGGGCCCCCACACCAGACCCCAACATAGCTTCCCCACCCAGGCACCCCCTCCCGGGGCAGCAGGCGTGGGAGTCAGGGCTGCA
ENST00000219345_part_3_original	.........................................................................................<<<<...........>>>>..............................................................................	........................................................................................<<<<<<...............>>>>>>.......................................................................	AATGAGAGTCTAGACTCAAGGGACACTGGATGGCAAGAATGCTGCTGATGGTGGAACTGCTGTGACCTTAGGACTGGCTCCACAGGGTGGACTGGCTGGGCCCTGGTCCCAGTCCCTGCCTGGGGCCATGTGTCCCCCCTATTCCTGTGGGCTTTTCATACTTGCCTACTGGGCCCTGGCCCCGCA
ENST00000220058_part_9_original	............................................................................<<<<<<.....>>>>>>.............................................................................................	.......................................................................................<<<<.....>>>>......................................................................................	CATTCTCCTGCCTCAGCCTCCCAAGTAGCTGGGACTACAGGCGTCCGCCACCATGCCTGGCTAATTTTTTTTTTTGTATTTTTAGTAGAGATGGGGTTTCACTGTGTTAGCCAGGATGGTCTTGATCTCCTGACCTCGTGATCCACCCGCCTTGGCCTCCCAAAGTGCTGGGATTACAGCTGTGAG
ENST00000220496_part_5_original	............................................<<<<.....>>>>.................................................................................................................................	............................................<<<<<<................................................................................>>>>>>..................................................	AGGGCAGCTGGGAGCACCAGGGCACCGGGCACTGCCCTCTCCCACTGCTTGACGCAGGGTTTCAGAGAAGGCCATTCACTGCCCTTTGGGGCTGGGCCCATGGCGGTGATGATTTGGGAAGAGAGGAGCAAGGCAGACGGTGAGGCAGGAGCTTGGAGGTCAGGGCCCACAGCAGCCCCTCCACAG
ENST00000220562_part_29_original	................................................................................<<<<........................................................>>>>..........................................	...............................................................................<<<<<...>>>>>..............................................................................................	CTGTGCCTCAGGCCAGGGCTCACCAGCTGGGGTCCTGTCCGGAAGGATGGGATCTTTCTGGGAGCTGCGCCGGACAGAGTGGGGAGCTCCTAGTTTGTGGGGGGAAGCTTTGATATCCATGCCACGTCCATCCACCCCACCCCTTTTCGTCACGAGCACAATGGTCTTACATTGGATTTTTGTAAA
ENST00000220659_part_9_original	.................<<<<.....>>>>............................................................................................................................................................	..........<<<<<...........>>>>>...........................................................................................................................................................	TTTCTTCTAATATGTCTGTGCAGCAAGCATAAATAACAGGACCCATTCCAAGGAGTGTGTGTGGGTTTTCCCCCTCCCCTGTGTCCTCTGTCACCTTGGTGATGAGGCCAGAGTGATGTGAAGACTGGGAGGGAACCCTAGGTCAGACCTTGGTTTCCTGTTGTTCTTCCCAAGACCCAGGGTTCC
ENST00000220772_part_1_original	..............................................................<<<<....>>>>................................................................................................................	......................................................................<<<<..................................................>>>>..........................................................	TTCTCCCGGGGGCAGGGTGGGGAGGGAGCCTCGGGTGGGGTGGGAGCGGGGGGGACAGTGCCCCGGGAACCCGGTGGGTCACACACACGCACTGCGCCTGTCAGTAGTGGACATTGTAATCCAGTCGGCTTGTTCTTGCAGCATTCCCGCTCCCTTCCCTCCATAGCCACGCTCCAAACCCCAGGG
ENST00000220913_part_11_original	............<<<<............................................................................>>>>..........................................................................................	..............................................................<<<<..........................>>>>..........................................................................................	CACTCAGTTGCCCAGGCTGGATTGCGGTGGCGCTGTCTCAGCTCACTGCAACCTCCGCCTCCCAGGTTCAAGTGATTCTCCTGCCTCATCCTCCTGAGTAGCTGGGATTACAGGCGTGTGCCACCATGCCCAACCTATTTTTGTATTTTTTAGTAGAGACGGGGTTCACCATGTTGGCCAGGCTTG
ENST00000220966_part_7_original	....................................................................<<<<<............>>>>>................................................................................................	....................................................................<<<<<<........................>>>>>>..................................................................................	GCCTGCCCTGCAGCCTGGAGAAGAGGGTGGCTGTGGTGGGCGTGCTCATCCCCTGCTAAGGAGCAGGAGCTGCTGGGCCAGGTCTGCGGCAGTGCTGGGGTGGCACCAGGTGGGCAGTGGTAGGTGGGGTGGCTTGAGGTCTGGGAGGGTGGCCCTGGCCAGCCAGGACACATGCAGACCCCTGGC
ENST00000221232_part_1_original	.............................<<<<<..................................................................................................................................>>>>>.................	......................<<<<<.........................................................................................................................................>>>>>.................	CACCGGCCCCTCCCTCTACCCACCCCCTTCCCCCGCATGCTGATCCCCCTGCCCAGGTGAGGGCCCTGCCCTGGAAGACTGGAGGGAGGCCCCAAGCCACGGGGCATCCCCCTCTCCCAGGAAGCAGGGAGGGGGCCGGGAGGTTTTCCTCTCAGCCCCACCCTGGGGGCCCGGGGGCGAGGGCTG
ENST00000221307_part_4_original	......................................................................................................................................<<<<<<<<...............>>>>>>>>.....................	..........................................................................................................<<<<...............................................>>>>.........................	AGCCATAAAAAGGAATGAAGCAGTGATCCCCACTACACTGTGGATGAACCTTGAATGCATGATACTGAATGAAAGACATCAGATGCAAAAGGTCACATAGTGTACTGTCCTTTTATATGAAATTTCCAGAACAGGCCAATCTGAAGAGATGTATAGTGGATTGGTGGCTTTCAGCAGCTGTGGGGA
ENST00000221444_part_27_original	..............................................................................................................................<<<<<.........................>>>>>.........................	.............................................................................................................................<<<<<<.....................>>>>>>............................	CCCATCAGCCTGCTGGGACACACGGGTCCTCCTGAGTCCCGTAGCCTCATTTCTTACAGACGGGGAAACTGAGGCTCAGAGCAGCAGGTGTTACCCAAGGTCACAAGGCCGAACATTTTCAGAAATCTTTCAGAACTCAAAGGGCATTTAGAGGAAGAAGGCTGAAATCACTAACACATATAGGGC
ENST00000221485_part_12_original	......................................................................................................<<<<<<<<...............................>>>>>>>>.....................................	......................................................................................................<<<<<<..............>>>>>>..........................................................	TCAGACACCCCTCTTTCAGCTTAGAATTTGGGGAACCTATAGAGAAGTCACAGAATCCCATGAAAGGGAATGGGGCAGGAGCCAGGGGTGTTTTTTCCCAGTGCAGGGTTGTGTCTTTGTGTCTCTGTCTCTGTGACTGTAAATCCTGCCCTGCCCCACTCCCAATAAAAGCTTTGGTGTATAGGC
ENST00000221486_part_18_original	.......................................<<<<<..........................................................................................>>>>>...............................................	............................<<<<.......>>>>...............................................................................................................................................	CCAGGCTGGTCTTGTAGTCCTGGGTTCAAGTGATCTGCCCGCTGTGACCTCTCAATGTGTGAGCTACCATACCTGGCTGACTAATATGTAAAATACATGATGTGGCTGGGCGCAGGGGCTCATACATGTAATCCTAGTGCTTTGGAAGGCTGAGTCAGGAGGATCTTGACCAGTCTGGACAACATA
ENST00000221573_part_2_original	.......................................................................................................................................................<<<<.................>>>>..........	............................................................................................................................................................<<<<<<<......>>>>>>>..........	GGGGAAGGTCCTTGAGATGATGCTCAGCTGTGGGGCGGGCCTCTAAGATGCCCCATACTTTGGGGGTCTCAGAAATGGAACCCCCGTTGTACAGGGGTTGGGTGGGGGTTGCAGGACTCCACTCACAAGCCTCCTGATGTCAAGGACAGGCGGACAGGGCTGGCCTCCCCCAGTCCCCAAGCCCCA
ENST00000221671_part_13_original	............................................................<<<<<<<<<.............................................................................>>>>>>>>>...............................	.........................................................<<<<<<<<..................................................................................>>>>>>>>...............................	TGGAACTGGGAAACAGGAACACTGACTCATGGGTGGACAGGCCTGCAGCCCAGCACAGGAAGGAGGGGTGACCACTGGGAAGGGTGGGCTGAGGGCCCTGTGGCAGCCGGCTGCTTGAGACGTGCCGCCGTGCCACACCTTCCCTAACTTCTTCTGATGTGTCTCCATTAAAACGCCCTTCATTGA
ENST00000221671_part_3_original	........................<<<<<<...............................................................................................................>>>>>>.......................................	.......................<<<<<<<.........................................................................................................>>>>>>>............................................	TGGAGGAGCGCGACCTGCTCCGACTTCTGCAGGGAAGGGTGCCCAAGGGTCAGCAGCAGCCAGGCGTCGTGGGGAGGCCACAGGAAGAGGCCTCAGGCACTGCCCTGAGGCAGCCTCTGCCTACCTAGATCTGGAGCGGGAGTAGGAACGGGAGCAGGAGCGCGACCTTGACCTTGAGTACGAGCC
ENST00000221922_part_2_original	..................................<<<<....................................................................>>>>............................................................................	.................................<<<<<<.......................................................................................>>>>>>......................................................	GTGTGGCTGGTGGGGGACCCTTGGGGCTGGGCCCTGGGACCCAGTGTGCCCCACAGCCCTGTCAGCTGAGGGGGTAGCGCAGCCCATGCTCTTCTGTACTGTCATGCCCGTCTCTGGAATGTCCACTCCCAGAGCCTGCCCCAGCCCTTCGAGCCCCCTCCCCAATAAAGAATTCACATCCTCCAA
ENST00000222122_part_2_original	...............................................................................<<<<<<<<<....................................................>>>>>>>>>.....................................	...............................................................................<<<<........................................................>>>>...........................................	AGCTGGGTGCCCCAGGGACGTGATAATGCAGATAAATACATTTATATTTTTAAGAAAAAGCGAGCCTCCCCCCTCCCTTGCGGGGGCGGGGAGGGTTCTCTGTGTGTGTCCCCGGCACGTCAGGGACCCTATCCTCCCACCGCCTCCGTTAACACGATCCTGAATAAATCTTGAGAACCCCAGAGC
ENST00000222122_part_6_original	.........................................................................................<<<<.............>>>>............................................................................	......................................................<<<<<..............................................>>>>>............................................................................	ACCTTTTCAATTGCTTTTTAGATTGGGGACGGAGGACGCGCATGAGACGAACAGGGGATATGAATTTCCCCGCCCCCACCCGCGGGGAGAGGAACATTAGTGCAAATCCTAGCGCCGGCCCCGGGGAACCTGCCCCTCCTGGGCTGATTGGCCAGCTAAATGGAGGCACCGGAGTGGATGGGGCGA
ENST00000222224_part_2_original	.......................................................<<<<<...............................>>>>>..........................................................................................	............................................................................................<<<<<......................................................>>>>>..............................	AAAAATGTCCCTCACTGGGGAGGGGAGGAGGGGGCAGCCCTCGCCCCCGGGCCCCCAGGGTGGGGCTGAGAGGAAAACCTCCCGGCCCCCTCCCTGCTTCCTGGGAGAGGGGGATGCCCCGTGGCTTGGGGCCTCCCTCCAGTCTTCCAGGGCAGGGCCCTCACCTGGGCAGGGGGATCAGCATGC
ENST00000222254_part_9_original	..................................................................................<<<<<<................................................................>>>>>>............................	..................................................................................<<<<<<..................................................................>>>>>>..........................	CATCTACTAAAATACAAAAATTAGCCGGGCGTGGTGGCGGCCGCCTGTAATCCCAGCTACTTGGGAGGCTGAGGCGTGAGAATCTCTTGAACCCAGGAGATGGAGGTTGCAGTGAGCAGAGATCGTGCCACTGCACTCCAGCCTGGGTAACAGAGGGAGACTCCTCCGTCTCAAAAAAATAAATAA
ENST00000222574_part_6_original	.....................<<<<<.......>>>>>....................................................................................................................................................	......................<<<<<........................................................................................................>>>>>..................................................	CCACCACATGGCTCAGCATCTGTGCCAAACATAGGCGCTCCTAGTCTGGTCAGTGCCAAGAGGCTACCAGAACATGGGGCAGGTGGCTGGTGTTGGTGTCCCAGCCTAAGAGCCACCTGCTGCAGTTACCATGGCATGCTGAGTTGATGCACCAGGTGGCAGCAGCCATCCGTTATTATTTCCAAT
ENST00000222584_part_37_original	.......................................................<<<<<........>>>>>.................................................................................................................	...................................................<<<<<<<<.........>>>>>>>>..............................................................................................................	AAGCCTCTGGGGCTGTAATTGACATTTTTACAGTGCTGATTTGTATAAAATTTGTTTTTTGTGGATTTGGAAATAAAATCATGTACAAGTTGTTGCCTGCAATAACAATTGCAAGTAACCTATTAAAAATTCCCTTGAGTTTAACATGTTTCATTTAATTATGTATACTATAAAGCAGCAATAAAT
ENST00000222673_part_8_original	......................................<<<<<.................................................................................................................>>>>>.........................	......................................<<<<.......................................................................................................................>>>>.....................	CCCACCCCTCCTGGGCCCAGGCAGCACCTGGAGCCCACAGAGTCTGTGTGTAGCCAGGAAGCCCCGCTCAGGTAGCCACCACCGGGGCACTGGCTGCTCTGTCTTGGTCCTGTTAACCCTCCACCTCCTCTCTTGGACTCCCTCCCCACCCCAACCACTCTTTCTTTCTCCTTTAACCCAATGGAG
ENST00000222674_part_2_original	..............................................................................................................................<<<<<<.....>>>>>>...........................................	..........................................................................<<<<<<<<.......................................................>>>>>>>>.........................................	CAGCTATGGATCATCAACGGCAATTTTTCCTTGTCAGTACAGCTATAATAGTATCTTGAAAGTTGTAAAAAAATTAAAGCATATTTGTTACGTAAAGTTAAAATGATTTTTGTCTGAATAAAAAAAAAGCATTGCAAATGCTTTAGAAATCTCTGATAATGGAGAGAGAGACAGAGGACCCTCCTC
ENST00000222990_part_13_original	<<<<<<<..........................................>>>>>>>..................................................................................................................................	...........................................<<<<...>>>>....................................................................................................................................	GAGCCTGACGCCCCTCCCTGGCCGGGGAGGGGTGCTGGAAGAGGCCCGCCGGGCTCCAGGGTTTCCGAGGTCCCTCCGCTCCGCAGATGCTCACTGGCCTCTGGGGCGTTCACTCCTCTCACGGAGGGTGCTTCCCTTCCGCCTGTACCTACGGGCAGCTCACGGCCGTGGGATGGAGAGGGGACT
ENST00000222990_part_16_original	........................................<<<<<<<<......................................................................>>>>>>>>............................................................	..................................<<<<...>>>>.............................................................................................................................................	TCGGTGGCTGTGGGGCTCGGGCCCAGCCTGCCCTGCCCTGTGGGTTCTGCTGCTGCCTTCCTGCTGTGAGGTGGGCTGCTTCCTTCTGGCCAGATGAGCAGAGGGCAGCGTTCCCTTTGGAGCCCGATGGGTGGGCTGTCCCGTGAGTCCCTAGTCCACCCGAGTCTTGGGCTGCGCTGCCTTCTG
ENST00000222990_part_17_original	.......................................................................................................................................................<<<<...>>>>........................	.........................................................................................................................................<<<<..........>>>>...............................	ATGAGCAGAGGGCAGCGTTCCCTTTGGAGCCCGATGGGTGGGCTGTCCCGTGAGTCCCTAGTCCACCCGAGTCTTGGGCTGCGCTGCCTTCTGACGCCCCTCTGCAGAGACAGGTTCTCAGTTGCCATGAATGGCACCATGACACCCGAGCCATGAAGCGTGACCCCGTGTGGGCAGAAGGCTGCA
ENST00000222990_part_19_original	.............................................................................................<<<<...............>>>>......................................................................	.............................................................................................<<<<....................>>>>.................................................................	AGGCCTCTCCGTCCACCCCGCACCTTCCTGGGGCCTGTCCAGCTGCAGGACCATAGAGGCTGTGGGGAGTCGTGGAGGGCATCAGGTGCTGGGGCCTCTGTGTCTCCAGAGTAGGCAAGGCACGCGCTCCTGACAGCCCCCAAGGATTGAGCAAGACTTCAGAATGAGCTTTTCTGAAGGAGCTTT
ENST00000222990_part_6_original	...................................................................................................................................................<<<<........>>>>.......................	...............................................................................................................................................................<<<<.............>>>>......	GAGGCTGGGAGGGAGGGCCATTGGGCGTGGGGCACGCACGGTGAATTTTCTAGGGAAATTGCTGCAGTCAACACCTGGAGCCCTGGTCTGGGAGTGGCCTGTGGGGTCCAGTGGCCTCATGCCCTGTGCCCATATGATGACCCCATGTGTGCCTGTGTCCACACCATGACCCTGTGTGTGCCCAGG
ENST00000222990_part_8_original	...................................................................<<<<<<<..........................................................................................>>>>>>>...............	.....................................................................<<<<<.........................................................................................>>>>>..................	CCTGGAAGACAAAGGCGTGACGGAGAGCTGGGGCTCTGAGAGTGGGCGCTACAGCAGCTGTGTTCTCGTCCCCTGGACTCCCTTGATTTCTGGTGGCCAGTGTTGGGGTCTGCACCGTGTGGCACTGAGGCTGGATGGGCTGGCAGAGGACAGGTGGGGGCGTGGGGGGGCGTGTTCCATTCCAGC
ENST00000223114_part_2_original	...........................................................................................................................<<<<.....>>>>..................................................	..........................................................................................................................<<<<<<............>>>>>>........................................	GGCCCAGCGCAGTGCCTCATGCCTGTAATCCCAGCACTTTGGGAGGCCAAGGTGGGAGGATCGTTTGAGCCCAGGAGTTGAAGACCAGCCTGGGCAACACAGTGAGACTTCATTTCTACAAAAATTAAAAAATAATGTTGTTAATTAGCCGGGCATGGTGGCATGTGCCTGTAATCCCAGCTATTT
ENST00000223145_part_20_original	.....................................<<<<<<<....................................................................>>>>>>>...................................................................	......................................<<<<<<.............................................................................>>>>>>...........................................................	CTTCTTTCCACCAAAGTTTGTCGTAATATTTTCTCCTGAAGGTGCATTCTGGCTCCTTTAAATTAGTCAGTGTTATATTGTAGGAGACTGTCATGGAAAAAAGGACTCAGTTTACTTTCGTCATTTTCACAGGGGAACCTTTTAAAACAATCTTTTCAGCAGCAGATACCTTTAACCCTAATAATC
ENST00000223145_part_21_original	.......................................................................................<<<<<<<.............................>>>>>>>........................................................	.....................................................................................<<<<....................................>>>>.........................................................	TGGAAAAAAGGACTCAGTTTACTTTCGTCATTTTCACAGGGGAACCTTTTAAAACAATCTTTTCAGCAGCAGATACCTTTAACCCTAATAATCTCAGGCCTTGATGAAAATACTATATTTTGTAGATTATGGTTAAAGGGGGAAAATTACTAGTTCCGTAAGATAAATATGAGCTCCATTTGACTT
ENST00000223210_part_15_original	.....................................................................................<<<<<<<<<<...............................>>>>>>>>>>..................................................	................................................<<<<<..................................>>>>>..............................................................................................	TCCGTCTTGGCAGGCTCAGGAGGCCGCTTATCAGGAGGAGGATGATTTTGTCTAGGTTCTGCCTTCCTTAACCATGGGCAGGAAATGAGGCAAGTCAGCAGGCAGGGTTTCTCTGCCCTGCCTGATACTTGTTTTAAACAGGCAGGAAGTGGGCGCCATCCATCCCAGCTTGCTTGCTGCCTGGCT
ENST00000223210_part_22_original	..............................................................................<<<<<<........................>>>>>>........................................................................	................................................................................<<<<..............................>>>>....................................................................	GGGAGCTCTGGGAGGTGTTACTATCTGCGTGGCTAAGGCACACACAGGCCTCCTTCTCCCCATCACCGTCTCCATGGGCGTTCAGGAACTTGCCCAGGTCAGGCACTGTGGATGTGAACTCGTGGAAAGGGAGGGAGAAAGGCTTTTTTAGGTGGGGCTATAGCCTCTGCCCTACCCACAGGGATT
ENST00000223368_part_6_original	....................................<<<<<<<<............................................................................................>>>>>>>>..........................................	.................................<<<<<......................................................................................................>>>>>.........................................	TAGAGACATTGGAGGGAAGGGAAGGGCTTTTCTCCACACAAGGGCAGAGAGTCCGTCTAGATTTCTTGCTGTCCTGCCAGCTCTGCCCATGCCTGAGGTGGTCCTACCTCTCACGGGCACCCTAGCTGCTGACAGCCCTTTGTGGCCGCCGTCCCCATCCCCTGCCCTCAGCACACACATCTGCAC
ENST00000223369_part_6_original	........................................................................................<<<<<<<...................>>>>>>>.................................................................	........................................................................................<<<<............................>>>>..............................................................	CCTGGGGCCACTGTTGGGGGTGGGAGTGAGCCCACCACAGAGGCCACAGGCAGGCCCCCACTTCAGGCCCAAGGCCTGGGGCGGGGGGAACAGTCACTGGGTCTCAGATTCTGAGACTGTTGTTTAGCTTACCTTTCTGCTAGGATTGGCTTCCCGCAGAGGGCAGGGCCCATCCTAAGCAGCTTC
ENST00000223398_part_20_original	........................<<<<<<.......>>>>>>...............................................................................................................................................	......................<<<<<<.....>>>>>>...................................................................................................................................................	CTTTCTAGCAAAATCAGGCAGCTCTGCCCCATCGGTAGGGGCACCGATTAGTCTACTAACAGCCAGAGGTCCATCTAGCAGGGTGCCGGGAGGAGCTGAGCCCCCGGAGGTGGGCTCCTGGTGACGGGTGTCCAAGAAGCGGTTTCCTTGGGAGCTTCTGCCTCCGTGGGCCTCTCAGCCCGCCCC
ENST00000223423_part_5_original	......................................................................<<<<................................>>>>............................................................................	..........................................................................................................<<<<<<..............................................>>>>>>......................	GAATCTTGACTTTCTGATTGGTGATTCAAAGTGTTGTGTTCCTGGCTGATGATCCAGAACAGTGGCTCGTATCCCAAATCTGTCAGCATCTGGCTGTCTAGAATGTGGATTTGATTCATTTTCCTGTTCAGTGAGATATCATAGAGACGGAGATCCTAAGGTCCAACAAGAATGCATTCCCTGAAT
ENST00000223423_part_6_original	................<<<<................................>>>>..................................................................................................................................	.......<<<<.....>>>>......................................................................................................................................................................	AATCTGTCAGCATCTGGCTGTCTAGAATGTGGATTTGATTCATTTTCCTGTTCAGTGAGATATCATAGAGACGGAGATCCTAAGGTCCAACAAGAATGCATTCCCTGAATCTGTGCCTGCACTGAGAGGGCAAGGAAGTGGGGTGTTCTTCTTGGGACCCCCACTAAGACCCTGGTCTGAGGATGT
ENST00000223865_part_8_original	................<<<<............................>>>>......................................................................................................................................	...............<<<<<....................................................>>>>>.............................................................................................................	CTTCCACCTCCTTCCCAGAGTGGGACTGTGTCTTGCTTCATGATTCCTCTCTCCATTACTCTCCCTGCCCTTCTCTGTTGGGGTGCCTTATCCTGAGCCACCTCCTCTCCCCGCTTGCCTCTGCTCCCCTGAACCTGGGAGACAGATGAGGAGACTGGCTCAGCAAGGCCCCTGGAGGTCAAGCTT
ENST00000224181_part_1_original	.................................................................<<<<<.....................................................................................>>>>>..........................	...............................................................<<<<<<<.................................................................................>>>>>>>............................	GGCCGGCACACAGCTCCAGTGCTGAGAAGTCAGTGCCCCGAGAGACGACCCCACCAGTGGGGTGCCCGCTGCCTGTCCTCCGTGAAACCAGCCTCAGATCAGGGCCCTGCCACCCAGGGCAGGGGATCTTCTGCCGGCTGCCCCAGAGGACAGTGGGTGGAGTGGTACCTACTTATTAAATGTCTC
ENST00000224807_part_2_original	..............................................................................................................................................<<<<<<<<<<<.........>>>>>>>>>>>.............	...........................................................................................................................................<<<<<<<<.................>>>>>>>>..............	GGGCAGGGGCCTTGGTGGGCAGATGGCAATTGAGGGTAGCAACCTATTAGGGTGGGGGAGGGACCTCCATAAGGCTTTTCCTCCCTTCTCTGGTTTCAAAGATCAGAGCACATAACCCCTCCTGTGCTTGAGTGTCCATGCATATACATACATGATACACATGTGTATGTGTACATTGGGTCCTGA
ENST00000225394_part_10_original	........................................................................................<<<<....................................>>>>......................................................	........................................................................................................................<<<<<...>>>>>.....................................................	TTAAATCAAAAACCACTTCCCTCCATCTCCTCCTGCTCCTGCGTGGAGGGGGAATGTGTGCTGGCTAGGGTGGAGGACTGAGCACCTGAGCCTGGGGCTGGCTCCCCGGGGTCCCCGACTCAGCTGGTGGCTGTGGAGCTGAGTCCCCTCCCCGTAACCTCTGCAAGGCCAGCACCCACCATCACT
ENST00000225394_part_12_original	..................................................................................................<<<<..............................................>>>>..................................	..................<<<<<<<........................................................................................................................>>>>>>>..................................	ACCTGCACCTGCTGTGGTCCCACCCTCTGGAGGCCTGGGAACCTGGCTGCAGCCTGGGAAGGCTGGAGAGGCAGACGGTGGGACCCACCAGCTCTCTCCCCATCCCGCTTCTTCCCTGGGGGCCAGGCCCTACCTGTGTGGTGGTGGGTGGGCTGTCAAGACGTGTCATGTACATTTGTATCAAAA
ENST00000225394_part_3_original	....................................<<<<<.......................................................................................>>>>>.....................................................	......................................................................................................................<<<<......>>>>......................................................	GGGCAGGAGCTTCTGTCCCCCACATTCCATGCACCTCCCCTCTGTATATAGCATCTCCCCCCTCCTAGTGAGCAGGGGCCTGCAAGGCATCACTCCCAGCCCCTCGCCTTCTAGGGCACCCTCAGCAAAGGGGCAGGTGGGGACACTCCAAGTGGGGCAGCTCTCCGTACATGCGCCCCACCCCCA
ENST00000225394_part_5_original	..........................................................................................................................................................<<<<<<...>>>>>>.................	................................................................................................................................<<<<<......................>>>>>..........................	TGAGCCAGTTCAGCCCTACTGGGGGCTGAGCGGGGGCATCCCCTCCTTTGTACATAGTCTCCATGGATGTCCCTGCCCTGTAGCCACCAGCCCCTTGCTGCTCTCCCTTTAATGCCATATGGCCCCTGCCTAGGGCACAGGCCCCAACCTGTGTGCTGGGGTCCCCAGCAGCAAACACTGGAAAGT
ENST00000225474_part_3_original	.....................................................................<<<<............................................................................................................>>>>.	.................................................................................<<<<<...............................................................................................>>>>>	GGAGGTAGATAGGTAAATACCAAGTATTTATTACTATGACTGCTCCCCAGCCCTGGCTCTGCAATGGGCACTGGGATGAGCCGCTGTGAGCCCCTGGTCCTGAGGGTCCCCACCTGGGACCCTTGAGAGTATCAGGTCTCCCACGTGGGAGACAAGAAATCCCTGTTTAATATTTAAACAGCAGTG
ENST00000225474_part_4_original	....................................................................................................................................<<<<.........>>>>.....................................	....................................................................................................................................<<<<<........................>>>>>....................	CTGGTCCTGAGGGTCCCCACCTGGGACCCTTGAGAGTATCAGGTCTCCCACGTGGGAGACAAGAAATCCCTGTTTAATATTTAAACAGCAGTGTTCCCCATCTGGGTCCTTGCACCCCTCACTCTGGCCTCAGCCGACTGCACAGCGGCCCCTGCATCCCCTTGGCTGTGAGGCCCCTGGACAAGC
ENST00000225525_part_2_original	.............................................<<<<......................>>>>...............................................................................................................	........................................<<<<...........................>>>>...............................................................................................................	GGCCCCAGCTCAGAAGGGCTATAGCTGGTCCCAGAGGCCTGGCCTGGCCTTCCTTCCCTTCTCCCATCCCTGGCCTGGGGCCTCTGGGACCGGCTTTCTCTCCTGGACACCGAGGATTGGAAATAAGGGCCTGGAGCTGAGTAGTAGCCAGTCTGCTGTGACCACAGGCTCAGGTCCGACCCTGCT
ENST00000225567_part_3_original	..............................................................................................<<<<<<...........................................>>>>>>.....................................	.................................................................................................<<<<...........................................>>>>......................................	TGGGTCTTTACCACCTGCGGCTGGTGGACAGCAGCCAGTGTGTCTGGACACCCAGGGGCATTGAGACTGCATGTTGTCACATGACCACTTCTCTTCACACATCTGCTTTCAGTGCCTGGTGAAAAATAGACCTTGGCCTAACAGTGTGACTCTCTCCACCGCCTCAGTGTAGGGAAGGGTCCAGGC
ENST00000225576_part_3_original	....................................................<<<<<.....................................................>>>>>.......................................................................	.....................................................<<<<.........................................................>>>>....................................................................	AGGGGAAAAGGGCAGAAGAGAGGCAGCAGCGTGGTCCCTGCAAGCGTCCGCTTTCCTGGCCAAGCAGCCCCCAGCACGCCTGCTTTGTGGGGCAGGGCCATGCGGCCCCGAGGAAGGATGCGGTGAGCCAGAGGGTTCCAGACAAAGGAGGGGATCCCCAAGGCTCTGGGCCAGCCAGTCCCTGTT
ENST00000225916_part_4_original	.........................................................<<<<<.............................................................>>>>>..........................................................	...............................................................................................................<<<<<<......>>>>>>.........................................................	CCCCAGGCCTGGTCCCCAAGAGCTTTGGAGGCTTGGATTCCTGGGCCTGGCCCAGGTGGCTGTTTCCCTGAGGACCAGAACTGCTCATTTTAGCTTGAGTGATGGCTTCAGGGGTTGGAAGTTCAGCCCAAACTGAAGGGGGCCATGCCTTGTCCAGCACTGTTCTGTCAGTCTCCCCCAGGGGTG
ENST00000225972_part_10_original	..........................................<<<<<<<<....................................>>>>>>>>............................................................................................	............................................................................<<<<......>>>>................................................................................................	TGCCCAACTTATGTGGCTTCCATAAAATGGCAACAGTCCAGGCTCCTTGCCTAATTTTAGAGCATTAACTCCCTAATTGCCAGTAAGCAAGGAGGTGGATCTCTGCAAACCTACACTGTCTATGACAGCTCTAGTTGTACTTGGTGTGACTAAATACCTCAAAGGCAACCTGCTTCTGCAGGTTTT
ENST00000225983_part_9_original	............................................................................................<<<<<...................>>>>>.................................................................	.............................................................................................<<<<<<<...........>>>>>>>....................................................................	ACAGAACCAGGTCTGCTCCCCACCTTACTCGGATGGCCTCCCTGCCCCTCTGCTGGCACAGCCTGGGCAAGGGGAGAAGGTGGTCCCTGCAGAGGGGCTCCAGGCTGGTGAGAGCCCCCCTGCTGTCAGGACCAGATTTTCCCAGCCATCCAGCATGCTGCGGGGAGAAGGGGCAGAGGCTCACCT
ENST00000226091_part_12_original	....................<<<<<................................................................................................................>>>>>............................................	<<<<<................>>>>>................................................................................................................................................................	GTTCTTATTCTGTGGAGAAGAAGGGCGGGAAGAACTTCCTTTCAGGAGGAAGCTGGAACTTACTGACTGTAAGAGGTTAGAGGTGGACCGAGAAGGACTTTTCCCAGTCTTCAGTGGCACTTCCCAAGATCTCCCTTCCCTTGTGCTCTGTGCTGATTTTAGGACAGCTAAGATGACTGCCATGTG
ENST00000226091_part_18_original	....................................................................................................................<<<<<<<<......>>>>>>>>................................................	..<<<<<<.........................................................................................................................>>>>>>...................................................	AAGATGGTTGCTTTGTCCACCAGAGGTCAAGTTCACCTCTCTGGTGCTGTAGTTCCCAGCTCCTTCCTGATTTTTCTAATCGCTCCTTCTGGGGAACAGGAAGTTGATATTGCCATGGTGGCGGGGTATGCCGTCACCTCAGTAGTTTTACTGTAAAAGGGAAATTTGAACAACAAAAACCAAAAA
ENST00000226247_part_15_original	................................................<<<<<..............>>>>>..................................................................................................................	...................................................................<<<<<<<.......>>>>>>>..................................................................................................	GGGTGTGGCCCAGGTGCCTGCCATGAGCCTGACCCCATCGAGGGGGAACCTCAGCCCACCCTGGGCCTGGGGGTGACAAGAACTTCCACAGGTTGGCCCCAGGCTTATAGGAGGCATAAGCAGATCCCGCGATGGCTTGTCATTGTCCCCTGTCCTGGAACAATAAAGCAAGTGCCTTGTGGTCTC
ENST00000226247_part_8_original	........................................<<<<<........................................................................................>>>>>................................................	...................................................................................................<<<<<<..........................>>>>>>.................................................	AGCCATTCTCTACCCATCCTTAGTACATGCTCTGTCCAGCTTTCCCCAGGGTGACATACAGAAGGGGCAACATCTACCCGGGCACCAAACTGAGCCCAATTCCGAAGCAGTGTTTGGAAAAGCCCTTGCCCTCGGAAACTTGAACATGTCCTTTTTCCCCAGTCCCGGGTGCAGGAAGGGCCCCCT
ENST00000226319_part_9_original	...................................................<<<<<<..................................................................>>>>>>.........................................................	....................................................................................<<<<<<<<...............................>>>>>>>>.......................................................	GGCAGTTGAAGTAGAATTTTTACCAGTCCACTTGACCTTCTTCTTCCCTAACCACTGGCTCTTGAGCCAGCTTGGGATTTCCCTGGCCATTGCCAATACCTGGCCATCTGGCTTCCAATAGTACAGTGGCTACTCAAGTTCAAGCGAAGAACTTCCAGACTCTGGTGACTGTTACTTCCCAGAGCC
ENST00000226355_part_1_original	........................................................<<<<<<<.....>>>>>>>...............................................................................................................	.............................................................<<<<....>>>>.................................................................................................................	AGCCAGCTGCTGGAGATATGTAAAGAAAAAAGCACCAAAGGGAAGGCTTCCTATCTGTGTGGTGATGAATCGCATTTCCTGAGAACAAAATAAAAGGATTTTTCTGTAACTGTCACCTGAAATAATACATTGCAGCAAGCAATAAACACAACATTTTGTAAAGTTA
ENST00000226382_part_3_original	............................................................................................................................<<<<<.........................>>>>>...........................	............................................................................................................................<<<<<<.....................>>>>>>.............................	CCTACCCCCTTCCTCAACCCCCAAACAAAACAAACAAACTTCCCTGGCTTCGCACCTGCCTGGGGCCTCGCAGCGGGGCCAGGGCTCCGCCTGCTGATCGGGGGTTGTGAGCAGCGCGGCCTGGACGCGGGGCACTCTCAGGGGGCTGTGTCTGCGTGTCAGTTTGTGTCTGTCTCGGGGAATGTG
ENST00000226522_part_4_original	........................................................................................................................................................<<<<...........>>>>...............	........................................................................................................................................................<<<<<<.....................>>>>>>.	ATGAGAGATTCTATTCAGTGGATCAGAATCAAACTGGTACATTGATCCACTTGAGCCGTTAAGTGCTGCCAATTGTACAATATGCCCAGGCTTGCAGAATAAAGCCAACTTTTTATTGTGAATAATAATAAGGACATATTTTTCTTCAGATTATGTTTTATTTCTTTGCATTGAGTGAGGAACATA
ENST00000226522_part_5_original	.................<<<<<<<<<.....>>>>>>>>>..................................................................................................................................................	...................<<<<<<....>>>>>>.......................................................................................................................................................	GCAGAATAAAGCCAACTTTTTATTGTGAATAATAATAAGGACATATTTTTCTTCAGATTATGTTTTATTTCTTTGCATTGAGTGAGGAACATAAAATGGCTTGGTAAAAGTAATAAAATCAGTACAATCACTAACTTTCCTTTGTACATATTATTTTGCAGTATAGATGAATATTACTAATCAGTT
ENST00000227155_part_9_original	..................<<<<<<<................>>>>>>>..........................................................................................................................................	...................<<<<<.........>>>>>....................................................................................................................................................	TGACATTTATATCTTTATTTTTCACAATTATATTGAAGGCAGTGGGAGAGGGGAGAGGGTGGGTTTTACCTGATATTAAGGGGTGGCACCCCTTCCCCAGGCCTGATGCAGGTCCATCTAGACAGCTCAGATTAGCCTAGGCCATGCCCTAGGGACACGGCCTAGGGGAGCTGGGCTGGAGGGGGT
ENST00000227157_part_7_original	.....................................................................................................................<<<<<...............................>>>>>............................	..........................................................................................................................................................<<<<<.....>>>>>.................	TCATGTCTTGTGCATAATTCTTCCAAAGGATCTTATTTTGTGAACTATATCAGTAGTGTACATTACCATATAATGTAAAAAGATCTACATACAAACAATGCAACCAACTATCCAAGTGTTATACCAACTAAAACCCCCAATAAACCTTGAACAGTGACTACTTTGGTTAATTCATTATATTAAGAT
ENST00000227503_part_5_original	...................................................................<<<<...............................................................>>>>................................................	.........................................................................................................<<<<<<<.....................>>>>>>>..............................................	TTAATCTCTGCCACCCTTGTCAAGGGAGTCTTGTAAAGTTGCCGAGGGTAGGTTCATCTCCAGGTTTCGGGATTCCCATCCGTCCTGGCGATCCTGCCAGCAGTGGGTGGGCAGCCTGAGCTCCCTCGGGCTCGCCTGCCAGCCTGGAGTTCTTCCTGTGCTCCTTGATCACCTGAGCTGCCTCAG
ENST00000227525_part_2_original	...........................................................<<<<<<.............................................>>>>>>......................................................................	.............................................................<<<<.................................................................>>>>....................................................	CCCTGTCTCTGAACCTTCAGAACATTGATCCTTGCCGCAGCCCCACTAGCCAAGAGAAACAGAGAAAGACCATTCCCCCTGCCTGTCCTTGCGGCCCTGTCTTCTGAGGTTCTCTGTCTGGGGTTGGCTCTCTTAACCCTTTCTCTGCTCCCAGCCTGCCTCACCAGGGAAGGTTGGAGGGGCCTC
ENST00000228280_part_2_original	...........................................................................................................................................<<<<................>>>>.......................	...................................<<<<<<.................................................................................................>>>>>>..........................................	TCTGTCTGGAGTGACAGACCACATCTTTATCTGTTCTTGCTACCCATGACTTTATATGGATGATTCAGAAATTGGAACAGAATGTTTTACTGTGAAACTGGCACTGAATTAATCATCTATAAAGAAGAACTTGCATGGAGCAGGACTCTATTTTAAGGACTGCGGGACTTGGGTCTCATTTAGAAC
ENST00000228307_part_17_original	...............................................................................................<<<<<....................................>>>>>.............................................	...............................................................................................<<<<<<.......................................>>>>>>........................................	GGCCTTGGGCTCCTGATGAGGAGAAAGGGGCCCCACCGGGGTCTAATGGTGACAGTCCAAACCACTCCACTGGCCTCCTGGCAGAAGCCGAGTGTGCTGGGGTCTCCGAAGAGGGTCCCTCCTTTTTGGGGGAAGGTCAGCCCAGCCCCTCCAAAGGTCTGATGTCTCCACTTTCACCCGCAGGCC
ENST00000228307_part_9_original	...................<<<<<......................................................................................................>>>>>.......................................................	...............................................................................................................<<<<<<<<<....>>>>>>>>>.....................................................	AGTTGCTTTTACTTCTCTATACAAAATGATTTTGAAGAGATTTTAAAGACGTTCCCTTTTGTATTCTCTTCCTCATCCACCGCCACTGGGCCTGTCACTGATGGTGGCTCTGGTGTGAAGTTTGCTTTGTACTGAGGGTTGGGGTGGGGAAGCAATTTGTATTTTATTGTTTCTTAGCACAAGCAG
ENST00000228510_part_4_original	.......................................................................................................................<<<<<......>>>>>...................................................	...................................................................................................................................<<<<.....>>>>..........................................	CCCACAGTCCCATCTGCTTCAGGCCCCCGCCTTGGCCTGTGTTCTTCCTGGCCGCCTGGGTCCAATGCTCAGGTGCTGGGGCCTGGTTCCCGGAGAAGTGTGCCTTCTCTCTCCCTTTTCAGGGACCGCCCCCTGTCTCTCAGGGCCAGGCCTCTCCCTCCTCCAGGAAGCCTTCCCCTACCCCTT
ENST00000228928_part_23_original	..............<<<<<<.....>>>>>>...........................................................................................................................................................	..............<<<<....>>>>................................................................................................................................................................	AGTTCTGGTGGGCAGCAGAGACCTGCTCTGCCAAGTTGTCCAGCAGCAGAGTGGCCCTGGCCTGGGCATCACAAGCCAGTGATGCTCCTGGGAAGACCAGGTGGCAGGTCGCAGTTGGGTACCTTCCATTCCCACCACACAGACTCTGGGCCTCCCCGCAAAATGGCTCCAGAATTAGAGTAATTA
ENST00000229022_part_15_original	......................................<<<<................>>>>............................................................................................................................	...................................................<<<<...>>>>............................................................................................................................	CTGTAGGTGTGCGGGACCGGTACAGAAAGGCGTTCTTCGAGGTGGATCACAGAGGCTTCTTCAGATCAGTGCTTGAGTTTGGGGAATGCGGCCGCATTCCCTGAGTCACCAGGAATGTTAAAGTCAGTGGGAACGTGACTGCCCCAACTCCTGGAAGCTGTGTCCTTGCACCTGCATCCGTAGTTC
ENST00000229022_part_3_original	.............................................................<<<<<<<<<....................................>>>>>>>>>.......................................................................	..................................................................................<<<<<<<<................>>>>>>>>........................................................................	TCCCCGGTCCCTTGAGACCTCAGCCATGAGGAGTTGCTGTTTGTTTGACAAAGAAACCCAAGTGGGGGCAGAGGGCAGAGGCTGGAGGCAGGGCCTTGCCCAGAGATGCCTCCACCGCTGCCTAAGTGGCTGCTGACTGATGTTGAGGGAACAGACAGGAGAAATGCATCCATTCCTCAGGGACAG
ENST00000229251_part_6_original	.............................<<<<......>>>>...............................................................................................................................................	............................<<<<<.............................................................>>>>>.......................................................................................	CTGAGAATTCTGGGAGCCAGTCTGCCATGCCAGGAGTCACTGGACATGTTCATCCTAGAATCCTGTCACACTACAGTCATTTCTTTTCCTCTCTCTGGCCCTTGGGTCCTGGGAATGCTGCTGCTTCAACCCCAGAGCCTAAGAATGGCAGCCGTTTCTTAACATGTTGAGAGATGATTCTTTCTT
ENST00000229314_part_5_original	..................................................<<<<<<.........>>>>>>...................................................................................................................	.............................................................<<<<<<<<<<...............>>>>>>>>>>..........................................................................................	TTGCTTTTTAGAAATGTCCACTGCAATGGCAAAAATATTTCCAGTTGCACTGTATCTCTGGAAGTGATGCATGAATTCGATTGGATTGTGTCATTTTAAAGTATTAAAACCAAGGAAACCCCAATTTTGATGTATGGATTACTTTTTTTTGTAAACATGGTTAAAATAAAACTTTTGTGGTTCTTC
ENST00000229329_part_3_original	.................<<<<<<<......................................................................................................>>>>>>>.....................................................	.................................................................................................................................<<<<......................>>>>...........................	AGACTGATTACAGTCTTTCTCAGATTTTTAGTAAATGCAAGTAAGAACATCATCAAAGTTCACTTTGTATTGTACCCTGTAAAACTGTGTGTTTGTGTGCTTTCAAAGATGTTGGGATTTTATTTATCTGGGGACAGTGTGTATGGTAAGACATGCCCTTCTATTAATAAAACTACATTTCTCAAA
ENST00000229335_part_14_original	................................................................................................................................<<<<.........>>>>.........................................	..........................................................................................................................<<<<...............>>>>.........................................	CGGATCACCTGTGGTCAGGAGTTTGAGACCAGCCTGGCCAACATGGCAAAACCCCGTCTGTACTCAAAATGCAAAAATTAGCCAGGCGTGGTAGCAGGCACCTGTAATCCCAGCTACTTGGGAGGCTGAGGCAGGAGAATCGCTTGAACCCAGGAGGTGGAGGTTGCAGTAAGCTGAGATCGTGCC
ENST00000229340_part_17_original	................................................................<<<<<<................................................>>>>>>..............................................................	.............................<<<<.......................................................................................>>>>..............................................................	GGGGGTTTCTTCTCACCGACTCTCCACTTGCCCAAACTGCCAAAAGCTGGTGATTCTGGGACAGGCCTTCACTTTGGAGCCACGGGATGGGGTGGGGGAGCCCCATGGGCCTGGGAAGGAGGGTGCTGTGGAGGGGGCTGCAGGGCTGACCAGCAGGCAGCCTCATCTGGTCGGGGGCGGGGGCGG
ENST00000229340_part_5_original	................................................<<<<<............................................................................>>>>>....................................................	................................................<<<<<......................................................................................>>>>>..........................................	CCCCGCGCCCCTCCCCAGCCCATCTTACTGCAAGCAGCGTCCTGAGGAGACAGCGGCACGTTCTAGCTGCGTCTGCGGCCAGCCCGTGCCAGTGGAGTGGGCTCCGCGTTGCTCATTCTCTCCGACAGGTTGTCAGCCTCTGTCCCCGCTGCACAGGGTCTTGCCCCTTCTCCGGGGCCTGTGCCA
ENST00000229387_part_4_original	................................<<<<<<<<............................>>>>>>>>..............................................................................................................	........................<<<<<.......>>>>>.................................................................................................................................................	GCCTTTTCCCTCTGTTCCATGACTTTGCTTTGTGTTGGCAACCACTTCTAGTAAGCTACTGATTTTCCTGTTGACAAAATCTCTTTAGTCTTGAAGGATGGATACTGGAGACAGAATCTGGTTTGTGTTCTTGGATGGGCACATAATTTACCAAGAGCATTCACCTTGCCATCTGTCTTGTCATTG
ENST00000229769_part_1_original	...............................................<<<<<<....>>>>>>...........................................................................................................................	...............................................<<<<<<.......>>>>>>........................................................................................................................	CCATCCACCAAGGGACCACCCTCTTGGTGCTCCATCACCAGCTTCCTGAAGGGCATTTCTTTCTTCACCACCTTGTCTTGAGCCCTAGCCTGAGGATAAAGGCTGAGCCTGGCCATCCCAGATTGCAACTGCCTCCCTGTTACAGGCTGCATAGGGAATATTGGCTTCCCAGCCAGCAGGGAGGCT
ENST00000229812_part_8_original	..............................................<<<<<<....................................................>>>>>>............................................................................	..................................<<<<<<......>>>>>>......................................................................................................................................	AAAATACCCATGCTGCTTTTCTGAGTGTTGATGGGGGTTACCAGCTTGATCCACTGTTGCTCTTAGAAGGCCCAGAAAGTCTTTGGGCATTGCCAAGAAATCCCGGATTATGTGGAAAACCCTCACTTTCTCTTCACGGCTGTACCAGAAAATCCCTAAGACAGATCTTGCCGTGGACTAGCAATA
ENST00000230321_part_4_original	.....................................................................<<<<<<<.....................>>>>>>>..................................................................................	.........................................................................<<<<<<.................>>>>>>....................................................................................	ACCTAGGGGCAGGGCTGGGGTGGGGACCGCAGGGGGCAGCCAGGGCTGGGGAACACTGTGAAAGTTACTTGGGGAGGGTGGGCCGGTGGGGCCGTAGCTCTCTACCTCTCCCTGCTCCTGGTGCCTGCCTCTCTCCTCCACCCCAGGCTTAGAGGACAGAAAAATGTGAAGAGACGCCCCACCCAC
ENST00000230323_part_5_original	.......................................................................................................<<<<<.............................>>>>>............................................	..........................................................................................................................................<<<<....>>>>....................................	CTCCTCATCTGAGGCAACTGGTCCTGGGGGTGCTCAGGCCTGCCTTTTTGGGACTCAGATGGCAGGAGGTCCACCCCGCAGCCTGGTCCTCGGCTCTCCCACAGGTGGGCACCCCCCACTTTGGTGCTAATAGCTCTCCACCAGGTGGTGTGAGCGCGGGGGCTGCCAGAAGCGGGAGGGGTCACT
ENST00000230323_part_6_original	.........................................................<<<<<.......................................>>>>>................................................................................	...................<<<<...............................................................................>>>>................................................................................	AGGAGGTCCACCCCGCAGCCTGGTCCTCGGCTCTCCCACAGGTGGGCACCCCCCACTTTGGTGCTAATAGCTCTCCACCAGGTGGTGTGAGCGCGGGGGCTGCCAGAAGCGGGAGGGGTCACTGCCGGAAGAGCAGCTGCCCTCCGACCCCTCACTTTGTGCCTTTAGTAAACACTGTGCTTTGTA
ENST00000230671_part_5_original	.....................................................................................................<<<<<<......................>>>>>>...................................................	.........................................................................................................................<<<<....>>>>.....................................................	CTTCTCATCTCTATTCAGGGCCTACACCCCTCCCTTTTTGGGGGGAGCCTGTCCCCACACACCTTAGCACAACCAGAATCTTGAGTTGGGCAGGGAAGGTCAGGGCTACAGAGGCTCTTGAGGCTCCGAGGCCCTGGGGATCAAAGGTCAATGAGTTAGGTGGGGAGAAAGATCCCTGGGGGCTCC
ENST00000231524_part_19_original	................................<<<<<<<....>>>>>>>........................................................................................................................................	........................<<<<<<....>>>>>>..................................................................................................................................................	TTTGTAATGCACATTCTTAGCATATAACTGAACACAGTTGAAAAATTGTGCCTGATTATAATGTATGTATAATGGTAGGTGTTTGTGTGTGATTCATTTTTAAAGAAATATTTTTCTCAAGCTCCTATTACTATTTGTGGTTGTATTATTTCACTAATCATTAGTTAAGACTGTGCTAGTCTTCCC
ENST00000232375_part_8_original	...................................................................................................................................................<<<<<.............>>>>>................	........................................................................................................................................................<<<<<<<....>>>>>>>................	GGGATGCACAGAAACGTGAGGGCAGGGGGGCAGTTGTGGTCGCCCCTCCCCAGTTGTGCATGTACCCGGCTACTTAGGTATGCTTAGGGGAGCTGGTGGCCAGGGGTGCCCCTTCAGGCCTGCTCTCACAGTGAAACCACTTCAAGACAGGGCAGGAAGTTACCTTCCTGGTGCACACACCGAAGT
ENST00000232461_part_13_original	.......................<<<<................>>>>...........................................................................................................................................	...........................................<<<<.........>>>>..............................................................................................................................	AAAGGCCCATGTCCCCACATCCCTGCTCCCTCCTTCCTCATCCAGCACCAAATCTTTGCTTATGTCCACAGGCCAGGGCCTGTGCTGCAGTCGGGGACAAGGAGCTTCCGTCTGGCAAGGCCGGGGCACAATTTGCACTCCCCTCAGCTAGACGCACAGACTCAGCAATAAACCTTTGCATCAGGC
ENST00000232496_part_8_original	.................................................................................<<<<<<.......>>>>>>......................................................................................	...............................................................................<<<<<<<............................................>>>>>>>.................................................	ATCCCCCTACTGCAACTAACTGTTGCCCCCCAACCCCGAACCCCCAGTTGAGGAGTTGAGAGAGTGCAGGCTGGGGTCAGGACAGGCTGCGGATGCTTGTGCCTATGGGGAGTTACTCCAACCCACCTATTCTGTCTAATCTCCATGGCTTTGCACCAAATCCTCCACCCCTCCAATTGGGAGGGG
ENST00000232766_part_2_original	........................................................................<<<<<<......................................>>>>>>................................................................	........................................................................<<<<.....................>>>>.....................................................................................	GAGATGGCGAAACGTGAGCTCGCCGGAGGTACAGTTTTTCCAGGTGCTTAAGCCCTCCCCCACTGTGCCACCCTTGTGACCTTCAGGCTTGGGTCATCAAGATGCACAGCATGGAACACAAGCTCCTCTGGATCCTGCAGCTGGTGACATGGAACTGTTTTCTGGTCCACATGAACACAGGCTCCA
ENST00000232766_part_4_original	.................................................................................<<<<...........>>>>......................................................................................	.....................................................................................<<<<.......>>>>......................................................................................	TCCAGGCCCAGCTCCTACCCACCGCCTCTCTGTGGGCCAGCTGTTCACAGAAGGCCTTCCATCTGATGCTCCCCATCGCCTGCTTGCTCTCCAGCCGAGTCTGGCCAATTTGCCATGGGGAGGCTGCAGTGTCCAAGCCTGCTGGAAACTGGGATGTAGCTGGGGACGAAAGGACAGACCCAAGCG
ENST00000232978_part_22_original	.............................................................................<<<<<<...............>>>>>>..................................................................................	.........................................................................................<<<<.....>>>>....................................................................................	CTGAAATAAGGGTTGGCAGGACAACATTCCTTCATGGAGGCTCTGGGGAAGAATCTGCTTCTAAGTTCATTCAGGTTGTTGGCGGAATTCAGTTCTTTGCTGGCTCTCAGCTGGAGGCCCCTCTCTCACCTCAAGGCTGCCTGCATTCCTTCTTATGTGGTCCCCTCCAGCTTCAAACCAGCCTTC
ENST00000233154_part_2_original	................<<<<..............................................................................................>>>>....................................................................	..................<<<<<<........................................................................................>>>>>>....................................................................	ACGGCTTCTCTGCGAGTCTCTCTTTATGTTCAGGTCGCTTGGTCGGTTCGTCTCCCATTTGCCATCCAGGCCTCACACCCACACTCGAGCCCACCCGGCCGGCCAGCTTTAGAGGAGGGGAGGAGCAGGGCGAGTTCACATTATTCCTTTTCCATCGGAAGTGGCGCTCGTGCATTCAACTCGTTC
ENST00000233202_part_12_original	......................<<<<<...................................................................................................>>>>>.......................................................	...............................................................................................................................<<<<........>>>>...........................................	GCTCCCTCTCTGCTGACTGCTCCCCCTAGGGGCAGAGACGGTCCCGACGCCCGCCATCCCGCCCCGGCCTCACCCCTCCCCGCCAGGCGGAACGACGCGGGGAGGCGGGCGCTCGGGGCTCGCGCCAGGGGCCCCAGAATCCTTCGGGGAGAGTGGGTGGGAGGAAGCTGTGTGGGCGGGGAGCCC
ENST00000233202_part_13_original	....................................<<<<<<..............................................................................................>>>>>>............................................	.....................<<<<<<<.......>>>>>>>................................................................................................................................................	GACGCGGGGAGGCGGGCGCTCGGGGCTCGCGCCAGGGGCCCCAGAATCCTTCGGGGAGAGTGGGTGGGAGGAAGCTGTGTGGGCGGGGAGCCCCCTCTGCCTTAGGGAGCGGCTGGGCACCCATTCGCCCCATTCAGGGGCTGCACTTTATAGACGTTCCCTAGGCTGTTTCTAGGCTCCCCCAAG
ENST00000233330_part_1_original	.......................<<<<<<<................................................................................................................>>>>>>>.....................................	..............................................................................................................................................<<<<....>>>>................................	GAGAGAAAGGTGCTGGCATAGGATCTGCCCAGAAGAGAAAATGACCCATGCGCAGTTGGGCTCTGGATACGGCGCTGTCTATAGCAAGTTGGCCAGTCTGGCCTCCTGTTCCTCTGCTGGACCTGGGGTAGGCTGCAGGGGTGGGCAGAAGCCCCTCTTAAATTGTGGTTGCCATGGTACCGAGGG
ENST00000233557_part_3_original	..........................................<<<<<<<.......................................................................................................>>>>>>>...........................	............................................<<<<<..........................>>>>>..........................................................................................................	GCACTTTGTTTACTTGTTTTGCACAGACGTGGGCCTGGGCCTTCTCAGCAGCCGCCTTCTAGTTGGGGGCTAGTCGCTGATCTGCCGGCTCCCGCCCAGCCTGTGTGGAAAGGAGGCCCACGGGCACTAGGGGAGCCGAATTCTACAATCCCGCTGGGGCGGCCGGGGCGGGAGAGAAAGGTGGTG
ENST00000233607_part_21_original	........................................................................................................................<<<<<...........>>>>>.............................................	......................................................................................................................<<<<<<............>>>>>>............................................	GGATGGCTGAGCAGAGAGCGGGGAAAATGCAGGCTGAGTGGGGCGACCTCCTGCCTGCCAGGAGCCCCCTTTCAGGACACAGCGGGGGTCTCACACTTGCTGTCCCCATCCATGGCCCGAGGGGGAACCTGGTGGTCTCTTCTGAGCTTTTGGACTTGGGGATGCCAAACACGTGCTCACCCTCAC
ENST00000233607_part_22_original	...........................<<<<<...........>>>>>..........................................................................................................................................	.........................<<<<<<............>>>>>>.........................................................................................................................................	CACTTGCTGTCCCCATCCATGGCCCGAGGGGGAACCTGGTGGTCTCTTCTGAGCTTTTGGACTTGGGGATGCCAAACACGTGCTCACCCTCACACTCGCCCCGGCCCGCTGCGCCCCTAATTGCCAAAGGGTAGGGAAATGGCGAAGCCAGCCACCAGGTCGCTGGTGACAGGGCCAGGGTTATGC
ENST00000233607_part_4_original	....................................................................<<<<<......>>>>>......................................................................................................	......................................<<<<<<<.....................>>>>>>>.................................................................................................................	GCGCGCGGCCCTTCCCCTGTCGGAAGCCGTTGCTTGACCCCGGGCGAGGGAGGCGGTAGCCTCCGGGTCCGGGTCTGGGTCTGGGTCCGCTGCTTCGCAGGGACAGCGCTGGGGAGGTGACGGCGCCCGCCGCAGGTGGGGCGAGGCTGGGGGAGGGCGGCGCCGCGGCGGGCCTGCCAGCTGGGG
ENST00000234091_part_4_original	...................................................................................................................................................................<<<<<<....>>>>>>.......	...................................................................................................................................................................<<<<<....>>>>>.........	GGGGAGCGAAAACGTTAAAATCACAAGGAATTGCCCAATCTAAGCAGACTTTGCCTTTTTTCAAAGGTGGAGCGTGAATACCAGAAGGATCCAGTATTCAGTCACTTAAATGAAGTCTTTTGGTCAGAAATTACCTTTTTGACACAAGCCTACTGAATGCTGTGTATATATTTATATATAAATATA
ENST00000234179_part_22_original	...........<<<<<<.....>>>>>>..............................................................................................................................................................	............<<<<<<....>>>>>>..............................................................................................................................................................	AATTAATTTTCAAAAAAAATTTTTTTTTAGAAATGTTATTTTCCCTGTGATAGAGGATGACTTCCCAGTTTCACCAAAGTCTGTTTATATCAACACACACAAAATGGAATAATTCTGAGTCACTAGGCAATCAATCTACTGTGGTTTTACTATGTAAGGTGAAAATTAACTGGAACGATGTTTGTT
ENST00000234179_part_28_original	........................<<<<...........................................................................>>>>...............................................................................	........................<<<<<<<..................................................>>>>>>>..................................................................................................	CTGAGCCTATTTCTAGTATAAGTATCCAAAGAAAAGTTTGACCTGGTTGTGTTATTTTACCAGACCTTGGTAAAAGAACTATTTTGGAAACAGTATTTGTAAATGGAACTAATGCTATATTTAAAAACACTGATTTTTTTTTAACCTGCCAAAAATAAAAAAAAGCTCATTTTATAATTTTCTACT
ENST00000234296_part_9_original	.....................................................................................................................................................<<<<<......>>>>>.....................	.................................................................................................................................<<<<...........................>>>>......................	GAGAAATAAAATCCTGAATTACATTTTAGTAATTGTTTTCAAGACAACAAAAAATAAAACATTTCATTATTCTTGTATATTGACATATTTTTCTTTTCTTGAACAACATGCAGGTGAGTAGCATATTAATGGCTGGCTGTAAATTAATTTTGATTCCTCTGTCAAGTAGACCTAAAACTCACTGTA
ENST00000234739_part_2_original	....................................................<<<<<<<<..........................................................................>>>>>>>>............................................	.................................................................................................<<<<<....................................>>>>>...........................................	CATGCAATAGGAGAACAGAGACCCGAGGGCTGCTTTGGGGGAGGGGGGAACTCGAGAATGTATGGATTTACCTGAAAACAAATTATTCATTTAATCAACAGGTGTGTTTTTTTTAAGATTTATTTTTTAAAAATTATTTTTGTGGACTTGGGTATCAATGATGGCACCTACTTTTGGGAATCTGTA
ENST00000235332_part_2_original	...........................................<<<<<<........................................................................>>>>>>...........................................................	..........................................<<<<<<<<...............................................>>>>>>>>.................................................................................	TCTGGCAGGCGCACCCAGGAGATGGAATCCCCTGCCCGCCCAGCTCAGGCCCAGCTGTCCTAGGTTGGGCAGGTGGGTGGACCCAAGCTTGTCTGCTGCCTGAGTTCCAGAGAGGGAGGACCCTGGGGTGGAGGGTGAGGGATTCTGTGGAAGTTTGTAAATAAAGCTCAGTGCTCTGCAGCTCAA
ENST00000236040_part_4_original	......................<<<<<<<..........................................................>>>>>>>............................................................................................	...................<<<<.................................................................>>>>..............................................................................................	TGGCCAGCCCCTCGGGGCTGCAGAGCAGTGAGCCTACATCTGCCACTCAGCCGAGGGGACCCTGCTCACAGCCTTCTACATGGTGCTACTGCTCTTGGAGTGGACATGACCAGACACCGCACCCCCTGGATCTGGCTGAGGGCTCAGGACACAGGCCCAGCCACCCCCAGGGGCCTCCACAGGCCG
ENST00000236826_part_12_original	....................................................................<<<<<........................................................................>>>>>....................................	..........................................................<<<<...................................................................................>>>>.....................................	CTGGGCATCTTCCCAGGACAGCAGCCAAAAGAGAACCACCACTTCCTCTCCTGCCTCCTCCTTGCTCTCTCCTAGAGTCCAAACCCAAATGGGCCAGTTGGATCTGATGTTCGTCAGTTCTTTACTTCTATTTCCTGGGGTACTCAGGAGGGCACACACTATAGATAACTTGGGTTAGCTGCATAA
ENST00000236877_part_19_original	...............<<<<<<......................................................................................................................................................>>>>>>.........	.................<<<<......>>>>...........................................................................................................................................................	CCCATCCATCAGTCATGGGCTTCCACAAGCCACGCACCTCCACTCTCCATGCCCCCATTCGTCAGTCGTGGGTTTCCACTAACCACGCCCCCATTCATCAGCCAAGCTCCTCCACTTGCTACGCCCGCATCCGTCAATTACGGGTTTCCACTAACCACGCCCCCATTCATCAGCCTAGCTCTTCCA
ENST00000237019_part_5_original	..........................................<<<<<<<...................................................................................>>>>>>>...............................................	.....................................................<<<<<<<........................................................................>>>>>>>...............................................	TAAAAATTAGATGTGTTGCAGTTTTGCATGTAATCGGTTATACCTTTATTGGACTTTTATAGACATTTTTTATTTGCATGAAAAAAACTCACTAAATTTACATCACTAAACAAAGGTTAACCCTTGTGTGAAATGAAGGAACTGTCAATAATTGACAGCCAACTAATACAGTAAACTGTTATACTA
ENST00000237305_part_7_original	............<<<<......................................................................................>>>>................................................................................	...........<<<<<.........................................................................................>>>>>............................................................................	ATAAATTTATGTGTAGACTTTTTTGTAAGATACGGTTAATAACTAAAATTTATTGAAATGGTCTTGCAATGACTCGTATTCAGATGCTTAAAGAAAGCATTGCTGCTACAAATATTTCTATTTTTAGAAAGGGTTTTTATGGACCAATGCCCCAGTTGTCAGTCAGAGCCGTTGGTGTTTTTCATT
ENST00000237822_part_8_original	................................................................<<<<<.....................>>>>>...........................................................................................	...............................................................<<<<<.....>>>>>............................................................................................................	TTGTTGAAGGACCCCAACTGTGCCTCCTGCCACAGGACAACCAGCAAGTTCTATGCTGAGCCTTAGCCTCCCAGGTTATAAGCTCCCTGCAGGCTCCTCCTCTCCAGAGCCAGGATGGAGAGGCACTGGGCTGTCCCAAAGCAGGCTTGGATGTGCCAACGTACAGTTGCTCCTTCTGTAATTCTT
ENST00000238256_part_2_original	..........................................................................<<<<<.....................................................................>>>>>.................................	.................<<<<......................................................>>>>...........................................................................................................	AGGTCAAGGTGAGCATTCTGGGAACAATATTTGGGCTCAGAGGGTGGGTTGGCCACCTTCTGAGCCCCACCCCCGCCAGACCTGGTGAAGAGGATCATAACCCTGTCTTCAAGAACACTGGGATTTCAGCAGCAAGTTGGAAGAAGGACTGGTAGGTTCCCCTCCAAGCCAGTCACCTGTAAGAGT
ENST00000238256_part_3_original	...............................<<<<<<.....>>>>>>..........................................................................................................................................	...............................<<<<<............................................................................................................................>>>>>.....................	ATCATAACCCTGTCTTCAAGAACACTGGGATTTCAGCAGCAAGTTGGAAGAAGGACTGGTAGGTTCCCCTCCAAGCCAGTCACCTGTAAGAGTCCTGTCCTCTGCCAGACTTTTTAATCTCTTCATTAACTCTCAGACTGACCTGGGAGCCCTCCTCTACCTGAATCCAGTGCTCAACTGTGCCCC
ENST00000238607_part_7_original	.......................................................................................................................................<<<<......>>>>.....................................	................................<<<<<.................................................................................................>>>>>...............................................	CCCCGTGATCTCCCCTCACACTTTGCCATTTGCTTGTACTGGGACATTGTTCTTTCCGGCCAAGGTGCCACCACCCTGCCCCCCCTAAGAGACACATACAGAGTGGGCCCCGGGCTGGAGAAAGAGCTGCCTGGATGAGAAACAGCTCAGCCAGTGGGGATGAGGTCACCAGGGGAGGAGCCTGTG
ENST00000238682_part_5_original	...................................................................................................<<<<<......>>>>>.......................................................................	.................................................................................................<<<<<........>>>>>.......................................................................	AGACTGGAAGACACTTCAGATCTGAGGTTGGATTTGCTCATTGCTGTACCACATCTGCTCTAGGGAATCTGGATTATGTTATACAAGGCAAGCATTTTTTTTTTTTTTTTAAAGACAGGTTACGAAGACAAAGTCCCAGAATTGTATCTCATACTGTCTGGGATTAAGGGCAAATCTATTACTTTT
ENST00000238918_part_4_original	..................................................................<<<<<<<......................................................................................................>>>>>>>....	.....................................................................<<<<<............................>>>>>...............................................................................	CCGCTTCATATGGTTTAGTTTTCAAAAAACTTCACCATGAAGCACAATGTATATATTTATGCAGTTTTTAAAGTTTATAACAGTCTGTTTGGCCATTACTACACTTTTTACTTTATAATATAAAAGCAAAGTTTTTGTCATTAAATGAATGTTTGTTGAGCTACATTCTTCATTGCTTTAAATGCA
ENST00000239144_part_1_original	.......................<<<<<<..................................>>>>>>.....................................................................................................................	.......................<<<<<<<<...................>>>>>>>>................................................................................................................................	GCTTCAGCTGGGACTGCCAGGGCCGCGGCCGCCCGCACGTCCGCGGGTCCCGGCCGCGCCGCCGCCGCGCGCCCCTGCCCGAGAGAGCTCTGGCCCCGCTAGCGGGGCCAGGAGCCGGGCCTCCCACCGCAGCGTCCCCCGCCGCGCCAGTCCCCGCTAGTGGTAGTATCTCGTAATAGCTTCTGT
ENST00000239174_part_1_original	.....................................................................................<<<<<..........................................>>>>>.................................................	..................................................................................<<<<<<<.....>>>>>>>.....................................................................................	ACTGAACCTAGCCACCAATGGGGCTTCCAGGCACTGGAGCGCCCCAGTCCAGCCCTATCCCAGGCTCTCCCCAACCCCAGGCCTGGGCTTCACTGGCCTGGGGATCCTCTCTAGGGCTGAAATGCCAGTTTAGAGCTGCCTGGGGGTGGGAGGGGGGATGGGGAAACATTTTTCTCAGACCTGGGT
ENST00000239223_part_2_original	.........................................................<<<<<......>>>>>.................................................................................................................	............................................................<<<<.....>>>>.................................................................................................................	CTGGTCCTTATTTATTTAACTTCACCCGAGTTCCTCTGGGTTTCTAAGCAGTTATGGTGATGACTTAGCGTCAAGACATTTGCTGAACTCAGCACATTCGGGACCAATATATAGTGGGTACATCAAGTCCATCTGACAAAATGGGGCAGAAGAGAAAGGACTCAGTGTGTGATCCGGTTTCTTTTT
ENST00000239461_part_3_original	...........................................................................................................................................<<<<<......>>>>>...............................	...............................................<<<<...................................................................................................>>>>................................	ATGTTCCTCCTCCCTCTGGGATACCACCACCACTTGTTTCTGTGTGTGTTTATTTTGTTTTTCTTTCATTCATGCTTTGCTTAATGTACTCCAGGCTTCTTCAGCTAGGTTCAGCCCACCCACCCCCATGATTGTATGAAGTTTTAAAAAAAACTACAGCAGCCAAAGAAACTATATATATATATA
ENST00000239462_part_1_original	.......<<<<<<.....>>>>>>..................................................................................................................................................................	.......<<<<<................................................................................................................................................................>>>>>.........	TGGCCCGTGTGAGCAGTCCTCGCAGGAGACACCACCAGCTGTGGCAGCTTGGGGCGGGGTGGGTAGTGGTCACTGCGGTCTGGGAGTGCTCAGATAGCCCGCAGAACAAATCATGTCACCAAGCTTCAAGCCATGGAGGTTCCTTCCCTCTCACCTGCATTTTTGCCCGTCTTTATGAGGGTCTTG
ENST00000239906_part_2_original	.............................................................................................................<<<<<<<................>>>>>>>...............................................	..........................................<<<<<<<<<.......................................................>>>>>>>>>.......................................................................	ATGGGGGTGAGTGGAGGGCTCCGACTCAGGGCAGCTGGAAATCTTCTCGCTCCAGCAAGCTCGACCATGCCAAGAGACTGGCCGGGACAAGATAAACGGAGCTGGTGGCGGGAGGGACAGCCCCAGAGCAGACCCTTCCTATGGCGGCCCTGAGTGTGAGTATCCCTGCCACCAAGAGAGCAATGG
ENST00000240364_part_2_original	.......................................................................................................<<<<<<.....................................................>>>>>>..................	..................................................................................................................................................................<<<<.....>>>>...........	TCCCTCTCGGCCTTCGAGCACTTTCTTTCACTTACTGTGTCAAAGCCCTGGGTCCTCTTTTTGATGGGCACCGGCCCCTCTGAACGTGATGGGACCTGCCTTCTCCACTAGTAGCTGGGCAGCTCACAATTCACACCTGTGTACCTGCCACATCCCTCACTTGGTGGAAAACACCCAGAAGGTCTT
ENST00000240652_part_2_original	.............................................................................................................<<<<<<<...................>>>>>>>............................................	..............................................................................................................<<<<<<<<.......................>>>>>>>>.....................................	TCTGTGTGTCTGATGTTTGTTGCTAGGACATATACCTTCTCAAAAGATTGTTTTATATGTAGTACTAACTAAGGTCCCATAATAAAAAGATAGTATCTTTTAAAATGAAATGTTTTTGCTATAGATTTGTATTTTAAAACATAAGAACGTCATTTTGGGACCTATATCTCAGTGGCACAGGTTTAA
ENST00000241052_part_2_original	....................................................................................................................................................<<<<.....>>>>.........................	...............................................................................................................................................<<<<<<.......>>>>>>........................	ATGCAAGCTAGTGGCTTCAAAATAGAGAATCCCACTTTCTATAGCAGATTGTGTAACAATTTTAATGCTATTTCCCCAGGGGAAAATGAAGGTTAGGATTTAACAGTCATTTAAAAAAAAAATTTGTTTTGACGGATGATTGGATTATTCATTTAAAATGATTAGAAGGCAAGTTTCTAGCTAGAA
ENST00000241125_part_8_original	......................................................................................................................................<<<<<<...........>>>>>>.............................	.................................................................................................<<<<<<<............................................>>>>>>>...............................	CAGAGGTTGCTGGCAGAAGGCAGGTGGAAACGCAGCCACGCCTGAGGCCATTTTTAAACAGTTGAGGAAATTGACATAAAAGTGTGTCGGGTATGCCGTAGGTATTTATTTTCTAAATGATTATTTTGTGCTTTGAATGGTGCAGCTATGCCTATTTTCTCCCACTTTCTTTCAGGAAAAATGAAA
ENST00000241305_part_5_original	..........................................................................................<<<<........>>>>................................................................................	..........................................................................................<<<<<........>>>>>..............................................................................	TGCATTTGCAATTTGCACAGCTAAAATTGCAGCATTTCCCCAGCTGGGCTGTCCCAAATGTTACCATTTGAGATGCTCCCAGGCGTCCTAAGAGAATCCACCCTCTCTGGCCCTGGGACATTGCAAGCTGCTACAAATAAATTCTGTGTTCTTTTGACAATAGCGTCATTGCCAAGTGCACATCAG
ENST00000241337_part_4_original	......................................................................................................................................................<<<<<....>>>>>......................	........................................................<<<<<..........................................................................................>>>>>..............................	TGACCTTCCTTCCTGTTAGTGGTTGTGTCTGCTTTAAAGGGCCTGCCTGGCCCCTCGCCTGTGGAGCTCAGCCCCGAGCTGTCCCCGTGTTGCATGAAGGAGCAGCATTGACTGGTTTACAGGCCCTGCTCCTGCAGCATGGTCCCTGCCTTAGGCCTACCTGATGGAAGTAAAGCCTCAACCACA
ENST00000241600_part_1_original	.....................................<<<<<<.............................................................................>>>>>>............................................................	............................................................................................................<<<<<<........>>>>>>..........................................................	TGTTCACTCTCCTCCCAAAGCAAACCACAGCCAAGCCTGTCTGAGCTGGGAGTCCCCTTCCCCAGCCCTGGGTCAGCGGCATCCTCAGTCGTTGTTACTTACTCAGCTGATGTCACAGTGCAGACATCCACCGTTCCACCACAGAACCAGTGGCTGAGCGGACCAACGTTGCCATGTGCGTTTGCT
ENST00000241651_part_4_original	.........................................................................................................................<<<<.....................................................>>>>....	........................<<<<<<<...................................................................................................................................................>>>>>>>.	GCTCAGGGGGCAAACTCAGGAGCTTCCTTTTTATCATAACGCGGCCTCTAATTCCACCCCCCAAGTGAAACGGTTTGAGAGACGCAGTGCCCTGACCTGGACAAGCTGTGCACGTCTCCTGTTCTGGTCTCTTCCCGATGCCAGTGGCTGGGCTGGGCCTGCCCTGAATTGAGAGAGAAGAAGGGG
ENST00000242592_part_1_original	.............................................<<<<<<<<...................................................................................................>>>>>>>>..........................	.............................................<<<<............>>>>.........................................................................................................................	GCCCGCGGCGGACTGCCCCAGGACTGCGGGAAGGCGCGGGAGCCAGGGGCCTCCACCCCAACCCCGGCTCAGAGACTGGGCGGCCCGGCGGGGGCTCCCTGGGGACCCCAGATGGGCTCAGTGCTGCCACCCAGATCAGATCACATGGGAATGAGGCCCTCCGACCATTGGCAGCTCCGCCTCTGG
ENST00000242839_part_1_original	...........................................................................................<<<<<...................>>>>>..................................................................	...................................................................................................................<<<<......>>>>.........................................................	TGACTTCAGGCAGGCGGGCCGGGGCAGGGACTTGCCTCCACTCACCACAAGCTGAGCAGGACAGCCAGCAGCAGGATGGGCTGAGCTAGCCTCCAGCTTTGGGGACTTCCGCTCCCTGGATATGTCCAGTCATCCTGCCCTGCAGCACGCGGCCTTGTCTGGGTGCAGCTGGGCTTGGCCTGGAGA
ENST00000243103_part_1_original	................................................<<<<<<<..................................................................................>>>>>>>..........................................	.......................................................................................................................................<<<<<<.........................>>>>>>..............	GGTGCAGGACACGGGCGCCAGCCCCAGACTGAGCCTGTCCCTGGCAGAGAGCAAAAGAGGGCGCCGCCTAGAACACAGTCCCCACTTAGAACGCCAGGCGTCTCTGGCAGGCCCTCCCTGGATATCCTCTTGTCTGTTTTGTTCGTGGTTCCCTCCCATACACACCCAAAACACCCTGCCAGGTCC
ENST00000243103_part_8_original	.........................................<<<<<<<.........>>>>>>>..........................................................................................................................	.........<<<<...............................................>>>>..........................................................................................................................	CCGGGCTGTGGACAAGGACTATCAGCCTCATGTTCCCTCTAGGACCAGAACAGTGTCCTGGTCCCCAGCCCTCTCCTGATCCCGCTGCCCGCACCGGGCGAATGTCTGTTCATAGGTGTGCTGCCATCCACTCCTCCGTTGCCTGCGGTGGCTGCAGGCCTGATGCAGCAAGCAGGGACCTGAGAG
ENST00000243108_part_5_original	................................<<<<<<<..............................>>>>>>>..............................................................................................................	................................<<<<<....>>>>>............................................................................................................................................	CGGCTCCTGGGCCTGCTGGGGCCTCTGCTCCAGGGCCTCAGGGCCCGGCCTGGCAGCCGGGGAGGGCCGGAGGCCCAAGGAGGGCGCGCCTTGGCCCCACACCAACCCCCAGGGCCTCCCCGCAGTCCCTGCCTAGCCCCTCTGCCCCAGCAAATGCCCAGCCCAGGCAAATTGTATTTAAAGAAT
ENST00000243253_part_13_original	..............................................................................<<<<<...................................................>>>>>...............................................	............................................................................<<<<.......................................................>>>>...............................................	AGAAGACTCATGTTTATGTCTGGAATAAGTTCTGTTTGTGCTGACAGGTGGCCTAGGTCCTGGAGATGAGCACCCTCTCTCTGGCCTTTAGGGAGTCCCCTCTTAGGACAGGCACTGCCCAGCAGCAAGGGCAGCAGAGTTGGGTGCTAAGATCCTGAGGAGCTCGAGGTTTCGAGCTGGCTTTAG
ENST00000243253_part_19_original	..........................................................................<<<<<..............>>>>>........................................................................................	................................................................................<<<<.........>>>>.........................................................................................	ACATGGTTCTCCCACTGCCCTGTCTGCTCTGCTGCTACAGAGGGGCAGGGCCTCCCCCAGCCCACGCTTAGGAATGCTTGGCCTCTGGCAGGCAGGCAGCTGTACCCAAGCTGGTGGGCAGGGGGCTGGAAGGCACCAGGCCTCAGGAGGAGCCCCATAGTCCCGCCTGCAGCCTGTAACCATCGG
ENST00000243673_part_3_original	......................<<<<........................................................................................................................................................>>>>....	......................<<<<<............>>>>>..............................................................................................................................................	AACTAGACATGTGTTCATAAATTCCCATCTAAGAAACACTGGGAGGCACAGCAGCCTGTATCTCTGAGGAAGAGGAGCGAGGACAACGTTGGCCCAGATGGGGGCTGAATCATTCAACTGCCTCCATCTGTGGGGCAGCTGCTGCCTTACAGCCCTTCCTACTGCTGAGCATCCCTAAGGGAGACC
ENST00000243786_part_1_original	...........................<<<<..................>>>>.....................................................................................................................................	...........................<<<<.....................>>>>..................................................................................................................................	GGGTGGGGGGTCTTCCTTCTTAATCCCATGGCTGGTGGCCACGCCCCCACCATCATCAGCTGGGAGGAAAGGCAGAGTTGGGAAATAGATGGCTCCCACTCCTCCCTCCTTTCACTTCTCTGCCTATGGGCTACCCTCCCCACCCCACTTCTATCTCAATAAAGAACACAGTGCATATGACTTGAC
ENST00000243786_part_2_original	..........................<<<<..................>>>>......................................................................................................................................	..........................<<<<.....................>>>>...................................................................................................................................	GGTGGGGGGTCTTCCTTCTTAATCCCATGGCTGGTGGCCACGCCCCCACCATCATCAGCTGGGAGGAAAGGCAGAGTTGGGAAATAGATGGCTCCCACTCCTCCCTCCTTTCACTTCTCTGCCTATGGGCTACCCTCCCCACCCCACTTCTATCTCAATAAAGAACACAGTGCATATGACTTGACA
ENST00000243964_part_14_original	..........................................................................................................................<<<<<<<...................................>>>>>>>...............	..................................................................................................................................<<<<<.............................>>>>>.................	CGTCCCCATCTGGCAGCTCCTGTCTCGCCTGAGGGACCCAGCCGCCTTCTCCGTGCTCTGGGGCCGGGCCTCGCTGCTTAGCAGCGGCCTCTAGCTCCGTCTCCCGGGGACCTGGGCCTGAGGGAGGGCTGGAGTCGCACGCGCTTTGTCCTTAGCGCCTGTCTGCTCTCCTCTAACTAGGACCCA
ENST00000244007_part_12_original	.......................<<<<<..................................................................................................................>>>>>.......................................	............<<<<<<....>>>>>>..............................................................................................................................................................	AGGCAGCCCTCACCTCTGAGGACAGAGGCCGGGGTCCAGGCCCGTGGGCGCAAAGGTGCCTCATAGCATAGCCAGCATTCAGCACACACAAACCTACTGCCCACATTTGGGCTCAGGGTTGGCCATTTGCTAGTTCTGCTGCCCTCTTAAGATCTGACTGCCAAATAAATCATCCTCATGTCCTTT
ENST00000244007_part_6_original	.........................................................<<<<<<<................................................................................................................>>>>>>>...	.................................................................................................................................................................<<<<<<<.....>>>>>>>......	GCTAGATGCCCCTGCAGTTTGGCCCTGGAGCCAGGGCAGAGGAATGTAGGGCCTGCATGGAGAAGGGTTCTGCCCTGCCTGAGGAGGAGGACACAGCACAAGGGCACATTGCCCATGGCTGGGAACATGACCCAGCCTGAAAGATACAGGGGATCATGTTAAAAATAGCAGTATTATTTTTCGTCT
ENST00000244174_part_1_original	............................................................<<<<<......................>>>>>..............................................................................................	...........................................................<<<<<<.......................>>>>>>............................................................................................	GTCCCTGACTCGCCAGATGCATCATGTCCATTTTGGGAAAATGGACTGAAGTTTCTGGAGCCCTTGTCTGAGACTGAACCTCCTGAGAAGGGGCCCCTAGCAGCGGTCAGAGGTCCTGTCTGGATGGAGGCTGGAGGCTCCCCCCTCAACCCCTCTGCTCAGTGCCTGTGGGGAGCAGCCTCTACC
ENST00000244293_part_1_original	.........................................................................................................<<<<<......................>>>>>.................................................	.....................................................................................................................................<<<<...............................>>>>..............	GCCCTATGTGGTAGAAGAGGCTTCAGAGAGGGACAAGAAGGAGAGTCCTCAAGATCAAGTTGCTTCTCGCTGTCACCGACACATCCCCTTCTGCCACGTCTTTTTTTTCTTGTACCTATTCCATGAGCTACAAGGGACAGCTGAGGCTTTGAAACAAGCTCACACTTTTCCCCCAGATGAGAGGAG
ENST00000244458_part_3_original	..............................................................................................................<<<<<<<<.................................>>>>>>>>...........................	..................................................................................................................<<<<..............>>>>..................................................	TGGGGTGCTGGGGCTTGGGGTGGCCCCAGGGTAGGTAACAGTCTTAGGACTTAGCCCAACATCACAACATCTGCTCTTCGGGTTCCACCAAAGAGTCTCCTGAGCCCTGAGGGATGGATGTCTCCTGACCCTTCCACCCCGCCTCACTCCCTCCGTCCCACTCCACTCCAGGCTGCCGGCACCTGC
ENST00000244565_part_3_original	.................<<<<<<<....................>>>>>>>.......................................................................................................................................	.................<<<<<<..............>>>>>>...............................................................................................................................................	TCCCGCGTGCGGGTCCCCTCCTGGCCGGCAGAGGGCGCAGGAGCCCAGGAGATGGCCTCAGCGTGGCCAGCCTGCCAAACTGACCAGGGGACGGCCACGGTCCCCGCGTGCACTTTAGGGCCGGTCAGGCCCTAAAGTATTCACTGAGCACTTAGGAAGACCGGGCATTGGGCTGGTGTCATGAAG
ENST00000245312_part_21_original	.....................................................................................................<<<<<<<............>>>>>>>...........................................................	.....................................................................................................<<<<<<.............>>>>>>............................................................	GCAGCTGCAGCAAGCAGGTTTTTCCTCCCTGTTGAGCAAGACAGGTGAGCAAGATAGGACTTGGCTTTCTTACATGATGCGGTAACTTGTGACTTGAGTCTTTTTCCCTAATTTGCTAGTGGGAAGAAAAATAGCTGAGCTTTCTAAAATGATAGCTCTCTATTTTTAAATGAATTTGAAAAGTCG
ENST00000245414_part_6_original	...........................................................................................................................<<<<<<<..............................>>>>>>>...................	................................................................................................................................................................<<<<<<<......>>>>>>>......	GGACTGTTCCAAAGCCAGTGAAATGTGAAGGAAAGTGGGGTCCTTCGGGGCGATGCTCCCTCAGCCTCAGAGGAGCTCTACCCTGCTCCCTGCTTTGGCTGAGGGGCTTGGGAAAAAAACTTGGCACTTTTTCGTGTGGATCTTGCCACATTTCTGATCAGAGGTGTACACTAACATTTCCCCCGA
ENST00000245441_part_10_original	.....................<<<<<<<...............................................................................>>>>>>>........................................................................	............<<<<........>>>>..............................................................................................................................................................	TAGGTTTTCTGTCTCTCAAATCTTAGAGTTCATAAATTTACTTGAGGTTGCCTCAAGAACTCAGGGAACAATACTGTAAACTGTCTTCCTGAACTACTGTAGGGCCTCTCTAAGAATTTGAAATGTATAAACCATGTGACCTCATTTATTTGTCTTATATATTTACAGCCATACTAGAATTTTTAT
ENST00000245663_part_7_original	................................................................................<<<<<<.....................................................>>>>>>.........................................	.................................................................................<<<<<..................................................>>>>>.............................................	TCTTACCTCTGGGCTTTGGTGCTTAACACACAACACAGCTGCAGACCCTGCTGGAGGCCGAGGGCTCCAGGTGCTATCTTAGGTGGACACAGCCCTGGGGGCTCCTTCCAGGAGGGGACCCTCAGCCCTGTGCCCCCCACCACTTCAGGCCACACCAGGTTCCCTCTGCAAGGGCCTCGGCTCAGT
ENST00000245796_part_14_original	.............<<<<<.............>>>>>......................................................................................................................................................	...........<<<<<...............>>>>>......................................................................................................................................................	GAGGCTGGGCCGGAGGGACCAGCCACCATTGTCTCTGTTCAGCCAAGTGTGCAAGTAGGCTGCCCGCCAAGAGGGGGCCTCTGCTACCCGCTGCTGCCTGCCGGCTGACACACTGCCTCCCCAGCCTTCCTGCTAGGCCACCCTCCTCCCTTCCCATGCTTGTAACCAGCTCTGGGGCTTGCACCT
ENST00000245912_part_21_original	............................<<<<<<........>>>>>>..........................................................................................................................................	...........................<<<<<.........>>>>>............................................................................................................................................	GGAAAGGGAGGAGTCGGATGGGGGGCAACCATCAGCAACAAGTGGTGGCTCCTAGAGGCAGAGGGATGGAGGTAATGACCCATGGAGGTCATTCTACAGATGAGGAACCTGGACCCAGTTGGCTCAAGTCCATGCAGGAAATGTGGGGGAAACCAGAGACCTCACGTCTGGATCTGGCTTCCTCTC
ENST00000245912_part_9_original	.................................................................................<<<<<<<..........>>>>>>>.................................................................................	..................................................................................................<<<<.........................................................>>>>.......................	GGTGGGCGGGAGACTGATCATCGGGACTCATCATGAAGAGCCCAGCCCCACCCCACATACTCAGATCCCACCCACAGACTGGTGGCCACACCTCAGCCTGGTCACAAAGAGTTACACTCAGATACATGAGCACGGCAGCGTGCTCATAACTGTTTAACAACCAGCTGTCCTGGGAGGGGGACAGCT
ENST00000245932_part_6_original	..................................................................................................................................................<<<<................>>>>................	.......<<<<<<.....................................................................................................................................>>>>>>..................................	TAAATGCTATAGCCCTGGGCTTGCCCCATTTGGGGCAGCTATTTAAGGGGAGGGGATGTCTCACCGGGCTGGGGGTGAGATATCCCCCCACCCCAGGGACTCCCCTTCCCTCTGGCTCCTTCCCCTTTTCTATGAGGAAATAAGATGCTGTAACTTTTTGGAACCTCAGTTTTTTGATTTTTTATT
ENST00000245960_part_10_original	......................................................................<<<<<<.............................................>>>>>>...........................................................	......................................................................<<<<.........................................................................>>>>...................................	GGAAGGTTGGATGGATGGGTGGATGGCCGTGGATGGCCGTGGATGCGCAGTGCCTTGCATACCCAAACCAGGTGGGAGCGTTTTGTTGAGCATGACAGCCTGCAGCAGGAATATATGTGTGCCTATTTGTGTGGACAAAAATATTTACACTTAGGGTTTGGAGCTATTCAAGAGGAAATGTCACAG
ENST00000245960_part_11_original	...................................<<<<<<<........>>>>>>>.................................................................................................................................	.......................<<<<<........................>>>>>.................................................................................................................................	GACAGCCTGCAGCAGGAATATATGTGTGCCTATTTGTGTGGACAAAAATATTTACACTTAGGGTTTGGAGCTATTCAAGAGGAAATGTCACAGAAGCAGCTAAACCAAGGACTGAGCACCCTCTGGATTCTGAATCTCAAGATGGGGGCAGGGCTGTGCTTGAAGGCCCTGCTGAGTCATCTGTTA
ENST00000246080_part_5_original	....................................<<<<......................................................................................................>>>>........................................	....................................<<<<<...........................................................................................................>>>>>.................................	GAGGTCAGAGGTGGGCCCTCCCCTGGACCTAGAGAGAGGCACAGATGTTCTGGGGGCTGCCCTGAGCCCTGGAAGGGTGGGGGTGGGGCGGGGGAAGGCAGGCAGAGCCCCCTCTCCGGGCGCCATAACCAAACTTTCCTCAGTCTGCTGTTTATCAGATGTTCTTAACAACTGTTAGGTGTCTGA
ENST00000246104_part_14_original	.................................<<<<...................................................................................>>>>..............................................................	.................................<<<<<..............................................................................................................................>>>>>.................	TGCACTCGCTAAGGAAGGGGACTCGAGAATGGGGGGGCAGCTTGCTGACCCTCAACTGGGGGGGTGAGGGAGCATCAGGAGGTCCAGGCGTGGGGCAGGTCCCCACCTTCCTGAACCTTCCCCTGCCACTCCAGGCGGCCCGGAGAGAGGAGCCTCTTCGATTTGTTTCCTGTTTATTCTTCTTCC
ENST00000246117_part_14_original	......<<<<<<.........................................................................................................................................>>>>>>...............................	..........<<<<.......................................................................................................................................>>>>.................................	GTGTGTGGGAGAGAAGGAGGCCCGTGTTGAGCTCAGGGAGACCCCGGTGTGTCCGTTCTTTAGCAATATAACCTACCCAGTGCGTGCCGAGCAGGCTTGGTGGGGAAGGGACTTGAGCTGGGCAAGTCCTGGCCTGGCACCCGCAGCCGTCTCCCTTCCGTGGCCCAGGGAGGTGTTTGCTGTCCG
ENST00000246117_part_1_original	..........................<<<<<<......................................................................................>>>>>>..............................................................	..........................<<<<<<<<.....................................................................................>>>>>>>>...........................................................	CACAGCCACCCCCACAGCCGGAGCCCCCGCCGCTCCACAGTCCCTGGGGCCGAGCACGAGTGAGTGGACACTGCCCCGCCGCGGGCGGCCCTGCAGGGACAGGGGCCCTCTCCCTCCCCGGCGGTGGTTGGAACACTGAATTACAGAGCTTTTTTCTGTTGCTCTCCGAGACTGGGGGGGGATTGT
ENST00000246151_part_2_original	................................................................<<<<<<<............>>>>>>>................................................................................................	.....................................................................<<<<.............>>>>................................................................................................	GGCTGCCACAGCCTCTGCCAAGCTTTGTCTTTGGGGCTTGCTGCAGAAACCTGGCCTACGGAAGATACGACACCACTGGGAGGGTTGTGTAGGTGCCAGGGGACCATCGTGGTTCTCTAGGGCGCTGTGGAAATTGGGTCTTGGGCTGGGTGGCATCTGGCAGTCATGGGTAACACTTGCTTTTCC
ENST00000246186_part_3_original	....................................................................................................................<<<<...................>>>>...........................................	...................................................................................................................<<<<<.............................>>>>>................................	CAGGGTGGGTGTCTGGCACCCAGCTGCCAGCCTTCTGTCCTGGGCAAACTACTCCCTACTTAAGGGAATAGGCCAGGCTCCATCCGGAGGCAGGGACCATGCCAGGAGGAGCCCCTGTGGTCACGGCATCCTGTGGTGTCCATGAGGTACCACAGCTCCACTCCTGGCTGGAACCCAGCACCCTCT
ENST00000246186_part_7_original	.....................................................<<<<<<<...............>>>>>>>........................................................................................................	...........................................................................<<<<<.............................>>>>>........................................................................	CCTCAGGAAACCTGCTCCACTTGTCAGGGTCTCTTCGGAGACCCAGGATTTAGGGTCACATGCTGCAGGCAGGGCTGTGGCCCAGCTGGGTCTGACAAGGACCCAGCTGTCACATCGTGAATATTTAAATGTCCTGTCACTACTGTCCCATTTTGCAAAGGCTGCTTGAGGCTTTAGGTGAACTAG
ENST00000247182_part_17_original	................<<<<<<<<.......................................>>>>>>>>...................................................................................................................	................<<<<<<<<..................................................................................................>>>>>>>>........................................................	TTTTTGCCTGGGGCAAAATGATGTATCTTCTGTATTTAGCTTTTAAAATTAGTGAAACAAATGGCATTATTTATTAAAATTCTACTCAGGATAACAGGATTGGCTTGCTTGTGCTTTGTAAAATATTGTTCCCCAGGGAGAATCTATTTATTTTCTGACATGACAGTTTCATAATTTTGATTTTTT
ENST00000247706_part_1_original	..................................................<<<<<...........................................................>>>>>...................................................................	..............<<<<.................................>>>>...................................................................................................................................	CCGCTGGGCCGGCGGGGCATCGCTTGGTGAGCACAGCCGCAGCAGGAGGAGGCCCGAGCCTGCGCCAGGTCTGCAGCGCAGACCACCTGGGCGGGCCGTTCGCTCCGGTGGGCGGGGCCAGGTCAGGGAGACGCCCCCAGGCTGCCTGGGCGGGGCGTGGCATCCGAGGGAGCCCAGCGGACATTC
ENST00000248104_part_25_original	....................................................................................<<<<..............................>>>>................................................................	...................................................................................<<<<<<<........................>>>>>>>.................................................................	TCAGTGGTCAGGAGCAGCTGAGCTCTAGTCTGCCAGCTGCTCTGCTCTTTCTGGGAAGGAGGTGGCGCCCGCCCCTCAGGGTGTCTCCAGGGCTCAGCTTCCGGGGTGGTAGAGCTGGGGAGCCCCAGGGGTGGGGGGACAGCTGGGAGATGGAGGTGGCACCTGCTCCCCTAGATCAGTACTGGC
ENST00000248550_part_7_original	<<<<<<................>>>>>>..............................................................................................................................................................	..............<<<<......>>>>..............................................................................................................................................................	ACAAGTGCTCTTTGATGATAAAACTTGTAATAGAGCAATAATTGTAAATGGTTACCATACTGTAAGATATTTTGATAAAAATTAACTAGTAATACTTGTATTTATTTGAAACACTGGGCTGTTTGCACAGCTCCAACTGTGCATGCTCAAAATGTGCACTTTTTAAAATTGTTACTTTTAATGCGT
ENST00000248550_part_8_original	................................................<<<<<<<.....................................................................>>>>>>>.......................................................	.....................<<<<<.........................>>>>>..................................................................................................................................	ACTTGTATTTATTTGAAACACTGGGCTGTTTGCACAGCTCCAACTGTGCATGCTCAAAATGTGCACTTTTTAAAATTGTTACTTTTAATGCGTATCTTTATATGGGATCTGTTATAGTATACTAGGGCATGATATGGTATCCTTTTGAGTGAGGTATATACTCATCTCACAAGTGAAGTGCCTACT
ENST00000248668_part_2_original	..............................................................................................<<<<..............................................>>>>......................................	..............................................................................................<<<<.............................................>>>>.......................................	GACATTGGACCAGAGTGGAGACGCGCCCTTGTCCCCGGGAGGGGGCGGGGCAGCCTCGGGCTGCGGCTCGAGGCCACGCCCCCGTGCCCAGGGCGGGGTTCGGGGACCGGCTGCCGGCCTCCCTTCCCCTATGGACTCCTCGACCCCCCTCCTACCCCTCCCCTCGCGCGCTCGCGGACCTCGCTG
ENST00000248901_part_6_original	............................................................................................................<<<<.............>>>>.........................................................	...........................................................................................................<<<<<........................>>>>>.............................................	CTGTCCTCGGGTTGGGCTTGGCCCTCTCTGCCTGAGAGAGCTCAGCACACACACAGCTCAGACCCACGGACAGGACCCCGGGACAGAACCCCGGGAGCACTGCCCTAGGAGCCCGGACCCCACGAGCTCAGTCCCAGCTCTGCCTCTGACTCGCTGTGTGCCCTCTGCCAAGTCATGCCCATTCTC
ENST00000249016_part_4_original	.....................<<<<<...............................>>>>>............................................................................................................................	.............<<<<.........................................>>>>............................................................................................................................	CCGGTTGCACTATATCTGTGAGCTCTCAAATGTCTTCTTCCCAAGGCAAGAGGTGGAAGGGTACTGACTGGGTTTGTTTAAAGTCAGGCAGGGCTGGAGTGAGCAGCCAGGGCCATGTTGCACAAGGCCTGAGAGACGGGAAAGGGCCCGATCGCTCTTTCCCGCCTCTCACTGGTGCGATGGAAG
ENST00000249064_part_19_original	...................<<<<<<.......................>>>>>>....................................................................................................................................	.................................<<<<<..........>>>>>.....................................................................................................................................	ACTGTTGCTTCTTTGCCTGTTCCTGCTTTCTCTTTCTGTCTGGATAGTCAGGAAAAGATTTAATGTTTAATATTTAAACAAAATATTTAATGTCTATACAGTAAAATTATTCAAACTTCAAACCAGTATTGAAAGCAGTTGGAAACCAGCTAATAGTTTCTTAATCTCAGATTTCGAGATGAATGT
ENST00000249075_part_4_original	.................<<<<<<<<<<<........................................>>>>>>>>>>>...........................................................................................................	............................................................<<<<<<....>>>>>>..............................................................................................................	GTCCCTTTGGCCCCTTGCTCACTTTGTGCAGTGAACAAACTACACAAGTCATCTACAAGAGCCCTGACCACAGGGTGAGACAGCAGGGCCCAGGGGAGTGGACCAGCCCCCAGCAAATTATCACCATCTGTGCCTTTGCTGCCCCTTAGGTTGGGACTTAGGTGGGCCAGAGGGGCTAGGATCCCA
ENST00000249075_part_5_original	......................................<<<<<<.................................>>>>>>.......................................................................................................	.......................................<<<<<<.............................>>>>>>..........................................................................................................	GGGAGTGGACCAGCCCCCAGCAAATTATCACCATCTGTGCCTTTGCTGCCCCTTAGGTTGGGACTTAGGTGGGCCAGAGGGGCTAGGATCCCAAAGGACTCCTTGTCCCCTAGAAGTTTGATGAGTGGAAGATAGAGAGGGGCCTCTGGGATGGAAGGCTGTCTTCTTTTGAGGATGATCAGAGAA
ENST00000249363_part_8_original	................................................................<<<<<...................................>>>>>.............................................................................	.....................................................<<<<<......>>>>>.....................................................................................................................	ACAAGTCTTGGGGGTCTGTGCACTGGACACACATGTGCCTTGCCTGACAGAATTGCTTAGAAAGGAGCAGAGAAGGACGGGAGCTGGCGTAGCTCTCAGTCTAATGCTTTCACATTGCACCAGATTCCTGCAGTTGGGCTTAACCCACTCTGCAAGGCATGTGTCTATTCAGGGTTTCCCAGGAGG
ENST00000249440_part_1_original	.................................<<<<<...............>>>>>................................................................................................................................	............<<<<......................................>>>>................................................................................................................................	CGGCCGCCGCCAGCCCGAACTCGCGGCAAAATTACCTCTCTTGCTGTAGTGGTGGGGTAGAGGGTGGGGCCCGCGGGGCAGTTCGGGAACCCCCTTCCCCGCTCTTGCCCTGCCGCCGCCTCCCGGGTCTCAGGCCTCCAGCGGCGGAGGCGCAGGCGACCGGGCCTCCCCTCCATGGGCGTCCTT
ENST00000250373_part_10_original	........<<<<<....>>>>>....................................................................................................................................................................	...............<<<<<<...>>>>>>............................................................................................................................................................	TGACTCAGGAGGTCCAGGCCTCTAAGGCTTCTCTCCCTGGAGTGAGGGTGGAGGTGAGGGAGAGCTGGCACAAGCCCTCCCTCTGGATCCTCCACTCCTGGGGATTATGAAGATATTCTGGAAAGATTTGTGCTTCAGAGGTAGACTGCAGAAAGCAAACAGTCTACCCAGCAGCTCTGAATGTCA
ENST00000250617_part_3_original	..........................................<<<<<<<.....>>>>>>>.............................................................................................................................	.................................<<<<<<<...........>>>>>>>................................................................................................................................	GGCATTTGCTGTTGTTTGGTTATTGGTTGGTTGTTCATTTTTTTTTTCAACAGGTGAAAAAGCAGGAAGTGGTGGTAGAGATGGCCTCAGAGTCTTTTCCATTCAGTAAGAAAGAGAAAGGGAATGCAGGCCAGTTACTTAAAAGGTCTTCAGATTGCCTTCAGTTCACAGTGCCTCTGCAACAGC
ENST00000250894_part_4_original	......................................................<<<<<<<..................>>>>>>>....................................................................................................	..............................................................<<<<..............>>>>......................................................................................................	GGCACCTTGGGCCCAGCGCAGGCAGAATCCGAGGTGGTCCTGGCTCTACCCTGGGCCTCCTACTCCCCAGCACCCCTGGAGGAGGCAGGGGCTCCCCGCCGCCGAGGCTGCCTGCCCTGGGCCCACCTCTGCATGCTGCTCATGGGGCCACCCTGCCTCCTGGGCCCTCACTCTGCCTAGGGGAGC
ENST00000250896_part_14_original	.................................................................................................................................<<<<<<<..............>>>>>>>.............................	..................................................................................................................................<<<<<<<<.......>>>>>>>>.................................	AGGGTTCCACTTTAGAAGTGCGCGCGGCTAGGGTCACCGCCCGCCCTTCCCGGCGCAGCCCCCGAGCTCCACAGCTGGGGCAGCCCCTCTGGCTTCTAAATCCGCGGTCGGGATTCTTCCTCCTGTTTAGTTTTTTAGTTTTTCCTTAAAAAAAAACAACACATCGATGGACTTTGCTTCCCTGTT
ENST00000250896_part_6_original	......................................................................................................................<<<<.....>>>>.......................................................	...............................................................................................................................<<<<....>>>>...............................................	GACAGGCTCTTCCCCTCTATCCCTCACCCTGAGAGCACCCCTGGTGGCTTGGTTGGGGAAGGGAGGGGCTGCCTGTCTCTGGAGGTGTCAGGCAGGCAGGTGGCAGGCAGCTCACCCACCCACCCCATGGGATCCCCCAGCCCTTCACCCGCGCCTGCCTTGTCCCCATGATAGTTGACAATCGGG
ENST00000251166_part_3_original	....................................................................................................................................<<<<<.....>>>>>.......................................	.................................<<<<................................................................................................>>>>.................................................	CTGTCTCTGGGGTCAGCTGCTGCTCATCAGCTGCCCGCTAGCATGTGGCCAGGGGTGCAGGGTGGCGGGGGGTCAGCAGCATGTCCCTGGGCAGGCCCTGGGCACCCTGTCTCCCCTGGTCTCACTGCTGACCTGGGCTGGTCCCAGCCTGGATTGGCCTCATCCAGGATCTTTGGTCACCCCACG
ENST00000251195_part_1_original	.........................................................................<<<<<<..........................................>>>>>>...........................................................	.........................................................................<<<<.......................................>>>>..................................................................	GCTGGGAGAGACAGAGTCCAAAGAGAGGCGGAGAAGGGCTATTCTGGGCAGAACAAACAATTGATGACTTTATGGCTCTGTGGTCTGGGCAGAACTGCATAACCCTAGATCACCAAAGCTGAGAGCCTTTAGGAGTGAGGATTTGGGCCAGGCATGGTGGCTCACGCCTGTAATCCCAGCACTTTG
ENST00000251268_part_10_original	.......................................................................................<<<<...........................................................................................>>>>	.................................................................................<<<<.................................................................................................>>>>	ATATGGTGAAACCCCATGTCTACTAAAAATACAAAAATTAGCTGGGCATGGTGGCACACACTTGTAGTCCGAGCTACTCGGGAGGCTGAGGCAGAAGAATCGCTTGAACCCAGGAGGCGGAGGTTGCAGTGAGCTCAGATTGCGTCACTGCACTCCAACCTGGGTGACAGAGCGAGACTCCACCTC
ENST00000251287_part_4_original	.................................................<<<<........>>>>.........................................................................................................................	.................................................<<<<....>>>>.............................................................................................................................	CAGCTGTAAGACAGGGACGGGGCGGCCCAGTGGCTGAGAGGAGCCGGCTGTGGAGCCCCGCCCGCCCCCCACCCTCTAGGTGGCCCCCGTCCGAGGAGGATCGTTTTCTAAGTGCAATACTTGGCCCGCCGGCTTCCCGCTGCCCCCATCGCGCTCACGCAATAACCGGCCCGGCCCCCGTCCGCG
ENST00000251363_part_1_original	...................................................................................................................<<<<<<<.....................................>>>>>>>....................	...................................................................................................................<<<<<<<<<<...................................>>>>>>>>>>................	CCGGGCGGGGCTGGCTGTAAGGGGTTGCCCCCCCGCCAGTGCCTTGGATATTTCTGGGGTGACTGGACTGGCGCCCCTGGGCCACCTTTCTGGAGACAGGGAGGGCCCCACCCGGGGTGGGTGGGAAGGCTGATGATCTGTCTCCAGCCCCTTCCTTCTGCCCACCCACCCTTCTTCCCTCTGGGC
ENST00000251473_part_12_original	...........................................................................................<<<<<<......................................................................>>>>>>.............	................................................................<<<<.......................>>>>...........................................................................................	TGTCTCCCCTTGCCTGTGCCCAGGTCATCCCAAACCCTTCTGTTATTTATTAGGGCTGTGGGAAGGGTTTTTCTTCTTTTTCTTGGAACCTGCCCCTGTTCTTCACACTGCCCCCCATGCCTCAGCCTCATACAGATGTGCCATCATGGGGGGCATGGGTGGAGCAGAGGGGCTCCCTCACCCCGG
ENST00000251527_part_34_original	.........................................................................................................................................<<<<<......>>>>>.................................	...................................................................................................................................................<<<<<....................>>>>>.........	CTGTGTGTAGCTGTGTGTTTTTTCTGTGGTTGCCGCATTTATTCCACCTCCAGCTGGACCCCCCACTGCAAATAGAGAACAGCGGTGGGGGATGGGGGTTAAAAAGTAGAGAACCTCCTTTCTGTTCAACTAATTTCACGTGACAGTGCATGTATTTATTCAATAAAACCTTTATGTTAGCTCAGT
ENST00000251546_part_7_original	................................................................................................<<<<........................................>>>>..........................................	....................................................................................<<<<<......>>>>>......................................................................................	CAGACCCAGGGTGGGGTGGGGTCCAGGTCGGGTGTGGACTGTCCTCACTGTCAGTGGAGCCCCAGAAGCTAGATGGGTACCAGGTGGGGTTAGGTTCCCAGAGGACTGAGGGAATCCTGTACAGGATGTCCCAGGGTAGATGGGGAGCAGGATTGGGACCTGCTCTGACAGCTGGACACATGAGCC
ENST00000251582_part_14_original	.............................<<<<.................................................................>>>>....................................................................................	.............................<<<<<..............................................................>>>>>.....................................................................................	TGGGAATGGGCTTTCCCTGTCCCGCCCTGCCCCACCTCGCCTCTGTCTCTCAGAAGCTCCAGAACCCAGCAGTGACCTGCAAAATGTGGCCTCTGATGGGGGCTTAGGGTGGGAGATGGGGAGAGCCTACATTGTCTTTTGCTCCTTGAAAACTTTAATAGCTCCTATTTTCCAGAGAATGGTGCT
ENST00000251582_part_24_original	.........<<<<<<........................>>>>>>.............................................................................................................................................	...........<<<<...............>>>>........................................................................................................................................................	GGACTAACGCTAGGCAGAGAGTATGACTCGGTTTACCCAGCCTAGGGGCCTCTGGATGGGAACACTCCATTCCAAGATCTCAGCAGAGCAGGGCTTCCTGGCTTGAGGCTGGAAGCCTTTGGGAAGAGGCCCAGCTGGGACATTCCCTGGGCACCTGTCTTCCGCTGAAGGGAGCAAGGTGCCCTC
ENST00000251588_part_4_original	..................................................................................................<<<<<<<<..........................................................>>>>>>>>..............	..........................................................................................................<<<<<<<...................................................>>>>>>>...............	CCACAGGTGCTGCCCTTGCTGCTGCTGGTCGGGCACCCAAGTGCGTGAGGGGCTTCAGCCTGTCCCGGGGTTGCCTGAGGCAGAGCAAGACGGGTTCTCACCCCTGACTTCTGGAGGCTTCCCTTGAAGCTCTGTGCAAAAGGTGGGAGACAGAGCTGGACCTGCAGGGGTGGTCCCGCCACAACC
ENST00000251722_part_3_original	...................................................<<<<<<............>>>>>>...............................................................................................................	....................................<<<<<<...........>>>>>>...............................................................................................................................	AGCCACGGGGGCTGGTGCAGCTCTGGATGTCGCCCACCCAGCTGCCAGTAGGTGCTGGGCTCTCTCACACAGCACCCGGCCCCAGCTGCCTTTTTTTTTCTTTTAACCAGAAAATGCACAACGTGTGCGTGAACCGCAGGTATGGAGGCAGCGGCATGCCGTTGCTCCGCTGTGGGAGGTGTGTGG
ENST00000251810_part_30_original	..............................................<<<<<<...................>>>>>>.............................................................................................................	..............................................<<<<<<..........>>>>>>......................................................................................................................	TTGATATTAATACATGAAATTTTTATAATTGTCTCATTGTCTCATTTAGAAACATCCATATTTTTCTGCTTTTTCTATTGCCATTTTTTATTTGTGCATGAATTGATTATTGAGAAAATGTAGCAGTTTGCATATTTAAAAATTAATCATTTTGCATTTTACATTTAAATATGCTAACATCACTGT
ENST00000251849_part_3_original	...................................................<<<<<<<.................................................................................>>>>>>>........................................	........................................................................................<<<<<................................................>>>>>........................................	AAGGAAGCCATTTGCAGTGCTGGTGTGTCCTGCTCCCTCCCCACATTCCCCATGCTCAAGGCCCAGCCTTCTGTAGATGCGCAAGTGGATGTTGATGGTAGTACAAAAAGCAGGGGCCCAGCCCCAGCTGTTGGCTACATGAGTATTTAGAGGAAGTAAGGTAGCAGGCAGTCCAGCCCTGATGTG
ENST00000251993_part_8_original	...............<<<<<..........................................................................................................................................>>>>>.......................	.............<<<<.............................................................................................................................................>>>>........................	TCCAGCCAAAGAACACCGCCAACACGCACACCTCCAACCTGGGACATCCCACGCTGGGCCTCGCACGGAGGAACCTGCAGAATTTGGATTCTGAGGGTAGTCGGGAGGCCTCGGTAGCCAGGCAGAACAGGATATCTGCCAAAGGGTGTCTGATGTGGGGTGGGGCTGGCATCCTCCCAGGAAGGT
ENST00000252032_part_21_original	..............................<<<<<<<.....................................................................................................................>>>>>>>.........................	..............................<<<<<<<<..............................................................................................................>>>>>>>>..............................	GCAGTCTGGCTGCTGCAGAAGAGTTTTTAAAGAGGGGTCGGAGCCCGCCCGTGAGAGCGGGTCTTCTCACCATGTGGGGCTGTACTACGTGGTGGTCTTTGTTTCTCTTCACAGAAATGCTCTCTCACCAACTTGCCCCACTGTCCCAACTCCTCTCCTCTTAGAGAAAAAACTGTGATTACCTCA
ENST00000252032_part_8_original	..............<<<<<<<...................................................>>>>>>>...........................................................................................................	...........<<<<<<.........................................................>>>>>>..........................................................................................................	TGCTTTCCAGAGGTGTGTGGCTCTTAAGTTGACATCAGCTTTTCCCCTTGTGGGTGGTTCTTTAGCTCTCCTGTCACACCATTCGGGTGTCCTAATGTAGGGACAAGAGCAAGCCTGCTGCTCAGGCCCCCTGGCGAGGCTTCACCTCACTGTGGAAGGGGGCGTCCTGCAGCTGGTTAGTCTTAG
ENST00000252085_part_16_original	...............<<<<........................>>>>...........................................................................................................................................	...............<<<<<................................>>>>>.................................................................................................................................	CACCCCCTTCTGCCCCTGGGTCCCCGGCCATCCAGCGGGGCTGCCAGAGAACCCCAGACCTGCCCTTACAGTAGTGTAGCGCCCCCTCCCTCTTTCGGCTGGTGTAGAATAGCCAGTAGTGTAGTGCGGTGTGCTTTTACGTGATGGCGGGTGGGCAGCGGGCGGCGGGCTCCGCGCAGCCGTCTG
ENST00000252108_part_28_original	........................................................................................................................<<<<<<......................................>>>>>>................	......................................................................................................................................................................<<<<<........>>>>>..	ACAGAGCATAAGTCTACTGGGTGCCTTTACATGCCAGAGGCTGATGCTGCACTGTTGATGTCATGTGAGGAAATAATGCACATGCTCTAACTGCTCAACAGGAAATGAACCTAGAAACAGAAAATGAAAAGGTTGATTGAAATAAAACTTGATCAACGCGACTGTATTTTGAAACATTCCAGGAAG
ENST00000252211_part_25_original	..................<<<<<<..............>>>>>>..............................................................................................................................................	...................<<<<...............................................>>>>................................................................................................................	AAAATTTTTAGTCAGCATTATACAAGTAGTATTTATTATGTATACATTCAGTGGAGTTGTTTCTACAAAAGTATTTCGGAATGACTATTCTGCTGCAAACTTTTGTGTAAGCGCTTCACCTTATTCCTACAATAAGGAGAAGTGCACTAACAAAATGAACAATGCAGCAAGGGCTTCAGTCGCAGC
ENST00000252268_part_11_original	...........<<<<<....................................................>>>>>.................................................................................................................	.............................................................<<<<<...>>>>>................................................................................................................	TATCCTGGCTCTCAGCTCATGGGGAAGCCACATAGACATCCCTTTCTTCCCTTGCACGCTCGCTAGCAGCTGGTAAGGTCTTCACACCCTGATTCCTCAAGTTTTCTGCTTAGTGGCACTGACATTAAGTAGTGGGGGGACAGTCCATGCCAGGACACCCTGGAGTAGCCTTCCCCCTTGGCCGTG
ENST00000252268_part_2_original	.................<<<<<<<<...........................................................>>>>>>>>..............................................................................................	......<<<<...........>>>>.................................................................................................................................................................	TCACAAATCCAGAGAACCTTGGGGTGGTTGTGCCAGCCTGCCTTTGGCAGCTGCAAGCTGAGGTGGCAGCTCTGACCACCTCTGGCCCCAGGCCCTCAGGGAGAAAGGAGCAACACACTGCCCCTAGGCGTGCGTGTGGCCCAGTTTCTCTCTGCTCTCCATTAAGTGCATTCACTCTGCTTGCCT
ENST00000252338_part_11_original	......................................................................................................................................................<<<<.....>>>>.......................	.<<<<..........................................................................................................................................................>>>>.......................	ACTCCCAAGGGCCACTCTTGCCCTGGAGATCTTGGCCTTGGGGCCAAAGACATTTCCATTTCCGATCTCCATGGGGAGGAGGGACTTAAGCCCAAGTGGGTCAGGCCTGGCCCAGGTCCTTATACTCCCCTATCTTGTCCTAGCCCAGGCCTCCATGAAGGAGAACCTGGTGGCATTGCCCCAGAG
ENST00000252456_part_1_original	...................................................................................<<<<<<<<.................................................................>>>>>>>>......................	.......................................................................................<<<<.........................................................>>>>..................................	GGCCACAAGGCCTTCCCTGTTTTCCCCCCAAGGGAGGCTGCTGCTGCTCTTGGCTGGACCCAGCCAGGCCCAGCCGACCCCCTCTCCCTGCATGGCATCCTCCAGCCCCTGTAGAACTCAACCTCTACAGGGTTAGAGTTTGGAGAGAGCAGACTGGCGGGGGGCCCATTGGGGGGAAGGGGACCC
ENST00000252483_part_6_original	.........................<<<<<......................>>>>>.................................................................................................................................	.........................<<<<...>>>>......................................................................................................................................................	CCCTGTTCCCCAAAGGTGGGAAAGAGGGGATTCCCCAGCCCAAGGCAGGGTTTTCCCAGCACCCTCCTGTAAGCAGAAGTCTCAGGGTCCAGACCCTTCCCTGAGCCCCCACCCCCACCCCAATTCCTGCCTACCAAGCAAGCAGCCCCAGCCTAGGGTCAGACAGGGTGAGCCTCATACAGACTG
ENST00000252487_part_1_original	.................................................................................................<<<<<...>>>>>............................................................................	................................................................................................<<<<<<<<........>>>>>>>>..................................................................	GCCCTCCTGGCCCCCGCCTTCCACGCCCTTCCGATTCCACCTCCACCTCCACCTCCCCCTGCCACAGAGGGGAGACCTGAGCCCCCCTCCCTTCCCTCCCCCCTTGGGGGTCGGGGGGGACATTGGAAAGGAGGGACCCCGCCACCCCAGCAGCTGAGGAGGGGATTCTGGAACTGAATGGCGCTT
ENST00000252506_part_2_original	.......................................................................<<<<<..........>>>>>...............................................................................................	.......................................................................<<<<.................>>>>..........................................................................................	CGAGTGCGGCGTGGAGACTGGCAGGCGGGGGGGGCGCCTGGAGAGCGAGGAGGCGCGGCCTCCCGAGGAGGGGCCCGGTGGCGGCAGGGCCAGGCTGGTCCGAGCTGAGGACTCTGCAAGTGTCTGGAGCGGCTGCTCGCCCAGGAAGGCCTAGGCTAGGACGTTGGCCTCAGGGCCAGGAAGGAC
ENST00000252674_part_12_original	........................................................<<<<<................................................................>>>>>........................................................	.......................................................<<<<<<...................................................................>>>>>>....................................................	AGGCGCATTGAACTCTGGTCAGCCCCTCGAGCGTGGGCTCGGCCATCAGCAGGCCCGGTGGGTTGGCCGGGCTGGCCCTCCCAGGCTGCCTTTCTCTCTGGTCGCGGCCTGGCCCGCCCCGGCCTCCACCGCCGCAATTCATGCTGGTGCCGCGCCCGCAGCCCCACTCCTGGTATGCCTGAGATT
ENST00000252674_part_24_original	............................................................................<<<<......................................>>>>................................................................	............................................................................<<<<.................................>>>>.....................................................................	GCCTCACGTTGTCCTCCAGAGCTGCTCTGGGCCCAGGGCTGGCTCCGTGACCACCTGATGGACGTGCTGGGCAGCATGGGCTCCCAAGGCAGCATCCCCAGCTGCTCTCCCACCCCACCCCAGCTGCCCGGCGGCTGGGCCCACGAGGGCTCTGGGGACACTTCCATAGGAAAGGGGCCTGGCACT
ENST00000252711_part_26_original	........<<<<<....................................................................................................>>>>>....................................................................	........<<<<.........................................................................................................................................................>>>>.................	TGAGAATTCTGTATTGAAAAGAAAGTCCTTGTTTTTTTCTAACGTATCTTTCTGTTCCATCAACTGTTAAAACCAAATTGTTAAGAACATTGAGCTTCTTAGGAGAGATTACATGCAGCTACTTAGGACCACCTCAGCAAAATGGAGTTGCCTGGGTAGATAGCAGCAGCAGCTCACCAGCCCCAC
ENST00000252891_part_6_original	..........................................<<<<<..............................................................................................>>>>>........................................	..........................................<<<<<...........................................................................................>>>>>...........................................	CCCTCTGCCCACACGCTGCGTTCACTGCCAATGCTGTACTCACCTCCATCACCCTCCAACTTTGGGGCCCATGTCTTCCTTGGGCCAAGGTCTCATGGGGGCTAGGGCCAAGTTGGGGGCCCAGGAGGCGGGGAGGGAGGAGGAGGAGAAGATGCGCAGTTACCTCATGTCGGTGCCCGCTGGGGA
ENST00000252936_part_1_original	..........................................................................................................<<<<<<<<...............................................>>>>>>>>.................	....................................................................................................................<<<<<<.....................................>>>>>>.....................	GCCCTGGCTGTGACAGGAAGGAAGGGTGTGGGGTCAGCAGGGACTGGTGCAAATGGGTCCAGAATTTTCAAATCGAATGCTCTGTGTTCTGTCTTTGCAGTTTAAATATAAAGCAGGAATGATTGACTCAGCTCACTTTGTTTCTCAAGGCGCTGGGTTTCGTTTTATAGAAGCTGCCCAGGCAGG
ENST00000252939_part_8_original	...............................................................................................<<<<..................................................>>>>.................................	.....................................<<<<<<..........................................................................................................>>>>>>...............................	GAATGGGGGCGTCTGAGTGGGGAGTGGGGCCTGATGAGGGGTGAGCTCTGGTTCCTGGGGGCTGGGGTCTCCCGTGTCCCTGGAGCCAGATGAAAGATGGTGAGGCTGAAACGCCAGGGGAGCCTGGAGCTGCCATGAGTCTCCCCCAGCATCCCCACCCCAGCCCCAGCATCCCCACCCCAGCCC
ENST00000252992_part_12_original	.......................................................................................................................................<<<<<.........................>>>>>................	..............................................................................................................................................................<<<<...>>>>.................	GGGACCTTTGCCCTCTGGTTTTTCTTGCCTCCTGGTTTAGGGAGCATCTCACACTTGTTAGTATCTGGTTGTTGGGCCAGCCGTGCCTCCTCTAGATCTGGAGCCAGGCCAGGCAGGGGCCACGTGTGGGCCAGTCAGCCACTACAAGATTTTTGCTAAGCTTTGGGCTGTTGGCAGCATCTTGGA
ENST00000253008_part_3_original	......................<<<<.....................>>>>.......................................................................................................................................	.....................................<<<<<<....>>>>>>.....................................................................................................................................	TGAGGGCGGCGTCCCTCACCCAGGCCACGCAGCTGGTGCGGCTGTTCGGCCGCCTCCTCTGGGAGGGGGTCCCCCTGCCTGGCCTCGCCCCCGAGTCTCCCTGCTGCTGTAGAGCCGGGCGCCCAGGCCGGCATCCCCCTCGTGGGTGGCAGGAGAGCGGACTTAGAGCCCCCGAGGGCCCCTCAG
ENST00000253023_part_3_original	.............................................................................................................<<<<<<<<....>>>>>>>>.........................................................	...............................................................................................................<<<<<<<<......>>>>>>>>.....................................................	GCGCTGCCTCCCCCGACCCACTCAGCGATGGGAAATGAATTGGCTTGTCTAGCCCCCCTGCTGGGTGCTTGTTCAGCCCCCACTCTGGGCTGTGGAGTGGGTGGGCAACGGGCCTGGGTAGCTGGGCCCAGGCAACCCACCCCTCCACCTCTGGAGGTCCCACCAGGCTATTAAAGGGGAATGTTA
ENST00000253023_part_4_original	........................................................................................................<<<<<<<<....>>>>>>>>..............................................................	..........................................................................................................<<<<<<<<......>>>>>>>>..........................................................	GCCTCCCCCGACCCACTCAGCGATGGGAAATGAATTGGCTTGTCTAGCCCCCCTGCTGGGTGCTTGTTCAGCCCCCACTCTGGGCTGTGGAGTGGGTGGGCAACGGGCCTGGGTAGCTGGGCCCAGGCAACCCACCCCTCCACCTCTGGAGGTCCCACCAGGCTATTAAAGGGGAATGTTACTGCA
ENST00000253031_part_10_original	..................................................................................................................................................<<<<<....................>>>>>..........	...................................................................................................................................................<<<<.................>>>>..............	TGAGGTGAACCCTTTGGTGGGGAGGGGGCCCCTGAAGCCTCGGCGGGGCCACCCCTCCCCGCGGCGCCTCTGAGTCTAGGGAGAGGGGCTGCTGGCTCGGCCCGGCCGGCCTGGCTTCACAGAGGGTCTGCGGATTGACACTGGTTCTTTTCATAAAAAAATAAAATTAAAAAAAGCAGCATGTCA
ENST00000253039_part_5_original	..............................................................................................................................................<<<<.....>>>>...............................	..............................................................................................................................................<<<<<.......>>>>>...........................	CCCCGGGTTCAAGCGATTCTCCTGCCTCAGCCTCCCGAGTAGCTGAGATTACAGGTGCGCGCCACCACACTTGGCTAATTTTTGTATTATTAGTAGAGACGGGGTTTCAGCATGTTGGCTAGGCCGGTCTCTCCTGACCTCAGGGTGATCAGCCCACCTCGGCCTCACAAAGTGCTGGGATTACAG
ENST00000253063_part_10_original	......................................<<<<<...>>>>>.......................................................................................................................................	.............................................<<<<<<........................................>>>>>>.........................................................................................	TGCCTCGCAGAGGCCAGCACCCCACTCTCCTGCCTCCAGTGGCCCTGCCGCAGATGTCTCCCAAAAAGTTGAGCCTTTCTAGATGGCTTAGGTGGCACCATGGCTCAGCAGGAGGGGCGGGAGGCACCAGGGTTCTTGTTTGGACCCTGCCCCTGGGCCATGGCCAGGTGACCATGGCTACATTGC
ENST00000253063_part_3_original	..............<<<<<.............>>>>>.....................................................................................................................................................	...............<<<<....>>>>...............................................................................................................................................................	TGGGATCTCAGCCCTGCTCCTGGGAGCTGGAAGAGCACTTGGAGATCCTAAGGGACCACACCCTTCCTCCTTCCCCTGCCCACAGAGGCAGAGGGCACAGGAAAGAAGCCGGGCCAAGCTCGGAATTAATGTGCCACAAGTGTTGTGGCCTTCCTGAACTGGGAAGTCCCTGGCTGGCCCCCGGGG
ENST00000253063_part_4_original	...............<<<<<<...>>>>>>............................................................................................................................................................	.................<<<<<............................................................>>>>>...................................................................................................	GGCACAGGAAAGAAGCCGGGCCAAGCTCGGAATTAATGTGCCACAAGTGTTGTGGCCTTCCTGAACTGGGAAGTCCCTGGCTGGCCCCCGGGGGAGAGGGGCAAATGCCTCCGGGACTGACACTCCAGGCAGCTTTGCCTTCTCTCCCCTGTCATTTCCAGATTTCATTACCTCCTACTTGCCATT
ENST00000253193_part_1_original	......................................................................<<<<<................>>>>>..........................................................................................	...............................................................................<<<<<<<...>>>>>>>..........................................................................................	CCGCTGGGCTCGCTGGTGACCGCCACAGCCCCGCTTTGTAACCAGGGAATACACAGTCATTTCTACCCTGCCTCTGCGTCCTTTCTTATGGAGAGGCCCTCCGGGGACCCCAGCGGAGGGGCTGGCCCCTAAGCCAGCTGGCTGCACTGGTGGGCGGGAGCTGTGGGACTGAACGGCGGGGGGGAG
ENST00000253339_part_2_original	.....................................................................<<<<<<<<..............................................>>>>>>>>.......................................................	...............................<<<<<<<<<<<...........................................................................>>>>>>>>>>>..........................................................	GAGCTATATATGTGTGCTCTGTGTACAATATTTTATTTTCCTAAATTATGGGAAATCCTTTTAAAATGTTAATTTATTCCAGCCGTTTAAATCAGTATTTAGAAAAAAATTGTTATAAGGAAAGTAAATTATGAACTGAATATTATAGTCAGTTCTTGGTACTTAAAGTACTTAAAATAAGTAGTG
ENST00000253339_part_4_original	.................................................................<<<<<<............>>>>>>.................................................................................................	................................................<<<<<<<<<<.........>>>>>>>>>>.............................................................................................................	CTTTGTTTAAAAGGAGAAACCTGGTATCTATTTGTATATATGCTAAATAATTTTAAAATACAAGAGTTTTTGAAATTTTTTTGAAAGACAGTTTTAGTTTTATCTTGCTTTAACCAAATATGAAACATACCCCCTATTTTACAGAGCTCTTTTTTCCCCTCATAACCTTGTTTTTGGTAGAAAATA
ENST00000253401_part_14_original	.............................................<<<<<<<.......................................................................................................>>>>>>>........................	.............................................<<<<<<<<<.......................................................................................................>>>>>>>>>....................	CAAGTCTGATAGTAACCTTTTACAAGAAAGAACAGGGATGGGAATGGAAAGAGATAGCCTTGATCCACAGTATTGTACCTGCATTTTCTACCACCCTAAAATTGTGTGAGACTTCTCCCATTGTTAACAGATTGCATGGACAATCTTCCCTGGCTTCTTTCTTTCCCTCTCTCTTTCTTCTTTCTC
ENST00000253462_part_14_original	.................................<<<<<<.........>>>>>>....................................................................................................................................	..................................................<<<<...........................>>>>.....................................................................................................	GTCGCAGCTACTCGGGAGGCTGAGGCAGGAGAATCGCTTGAACCCGAGAGGCGGAGGTTGTAGTGAGCCAAGATTGCACCACTGTACTCCTGCCTGGGCAACGAGAGCAAGACTCTGTCTCAAACAAAAAAAATTTTAACTTTTTTTTTAGACAGGGTCTCGTTCTGTCATCCAGGCTGCAGTAGA
ENST00000253692_part_36_original	.................................................................<<<<...............>>>>..................................................................................................	................................<<<<<...............................................>>>>>.................................................................................................	AAGGAACTGCTCCAAGGGTTCATTATAGAACAGGAGTGTGTACGGAGGACTTAGGTCCCCACATAGAGTGGCCGTTCTGTGGCGGCTCCAACCAATTCCATCCCTCCTTTCCTGCGGACACACACCTGGCCCCTGGCCCCTGCCCTGTGTGTCTGGAGGAGGGGCACTGGGGAGGCTGTGGAGCAG
ENST00000253699_part_13_original	....................................................<<<<<...>>>>>.........................................................................................................................	.............................................................<<<<<<..................................>>>>>>...............................................................................	ACCCTTCTTCTGATAGAACAATTGTCTGTCACTGGAGAAATCTCCCTCCAGAGCTTTGGCAAAGTTACTCTGATCTGGGTCTGTTTAAAAGGCCGGGTCTCTAATTTAGGAATCGGTGATTTGGAAGCTTTTGCAGAACATCACCAGAAGAAGGGAAGCTTCCCAGAGTCAGAAGCTAAATTAAAA
ENST00000253794_part_4_original	......................................................<<<<<<<<<................................................................................................................>>>>>>>>>..	.....................................................<<<<<................................................................................>>>>>...........................................	CTTTATATGTGTTCACACATGTAAGTACATACACACATGCGCCTGCAGCACATGCTTCTGTCTCCTCCTCCTCCCACCCCTTTAGCTGCTGTTGCCTCCCTTCTCAGGCTGGTGCTGGATCCTTCCTAGGGGATGGGGGAAGCCCTGGCTGCAGGCAGCCTTCCAGGCAATATGAAGATAGGAGGC
ENST00000253814_part_1_original	........................<<<<<<<<................................................>>>>>>>>..................................................................................................	.....................<<<<<<<<...................................>>>>>>>>..................................................................................................................	AGATGTTTTCTGGCAAAGGCCTTCCTGCATTTATGAATTCTCTCTCAAGAAGCAAGAGAACACCTGCAGGAAGTGAATCAAGATGCAGAACACAGAGGAATAATCACCTGCTTTAAAAAAATAAAGTACTGTTGAAAAGATCATTTCTCTCTATTTGTTCCTAGGTGTAAAATTTTAATAGTTAAT
ENST00000253928_part_21_original	.................................................................................................................<<<<........................>>>>.........................................	............................................................................................................<<<<.............................>>>>.........................................	GATGGGGCCTCCACGGCCAGCATCTTCCCGCCATGGTCACATGATGCCATGCCCTGCTCTGGGCACCCCTAAGCGGGTATGAGGCGAATCAGAGGAAGAATATCGGCTTCTCTTCCCTTTTGGATATTTGCGTCATTGACCGGGACTGGCCCACTCTTCCTCTGCCTCACGCCTGCTTTGACCTTA
ENST00000254235_part_4_original	......................................................................................................................<<<<<<<..................................>>>>>>>....................	.....................................................................................................................<<<<<<<<<............................>>>>>>>>>.......................	TTTGAGATCTTTGTTCCCTGAGGTGCCAGGCAGGCAACTTTAGCACATGATGAAAACAGACTTCCACCTCAGTGGCCTGTGGGCACGCACAAGTGAGGTCTGTTTTTCTAGACACCAAGGGGGAGTAAGCTGAGCTGTCTAGCACGGATTGGAGACTCCCTCTCCCTGGTGGGCCTGGCAATGACA
ENST00000254325_part_6_original	........................................................................................................................................................................<<<<<<...>>>>>>...	........................<<<<<...........................................................................................................................................>>>>>.............	CAGCAGCAGCCCCGGGACACCCTACCCCCAGCAACCCCACTGCTTCCCCTTCTTGGTATTAAGTGCAATTAAAGCCGTGGGTGTCGCATCTTCTCCAGCGCTGGGCCCTCCCTTGCCCCCAAGCTCAAGAAGGGGGCACTGCCCGGCCCGGCTGTGAGGAGGGCGGCAGGGGGCACGGCCTCCAGC
ENST00000254480_part_13_original	...............................................................................<<<<<<...............................................>>>>>>................................................	........................................................................................................................<<<<<<.....>>>>>>.................................................	AAAGTGAAGCAGGATATTAGCTCCTTATACCTTCTCCCTTCCATTTCTGAGATCTCACATTCCATCTATCACAGGGTTTTCAAAGAGATGCTGAGGGTAACAAGGAACTCACTTGGCAGTCAGAGCATCATGCTTTGAGGTTTGGGGTGCTCAGGCTGGGAGGGTAGAATGCCATTCCAGAGGACA
ENST00000254508_part_13_original	.............................................................................................................<<<<....>>>>.................................................................	............................................................................................................<<<<<<...............>>>>>>...................................................	GTCCTCTCTTCCCAGCTCCTGATTCTGGATCTGAGATTCTCAGATCACAGGCCCCTGTGCTCCAGGCCGAGGCTGGGCTACCCTCAGGGAGATCCAGAGACTCATGCCCATGGCCATCCATGCGTGGACGCTGTGTGGAGAGTCCAGGATGACGGGATCCCGCACAAGCTCCCTTCAGTCCTTCAG
ENST00000254508_part_7_original	.................<<<<<<<......................................................................................................................................>>>>>>>.....................	...........<<<<<...>>>>>..................................................................................................................................................................	AGGAACCAGCACCTGGAGGCCAGGATAGCCAAGCCCTGGGTGAGCGAGAGGCTGGAGAACACAGGAGCTCACCCAGGGCTGCTGCCCAACCATGGGCCACTGTGAACAGACTTCAGTCCTCTGTTTTTGTTTCATAAGCCGTTGAGACATCTGATGGACTTGGCTTAGGCCCTGCTGGGACATCCC
ENST00000254584_part_4_original	.....................................................................................................................................<<<<........................>>>>.....................	......................................................................................................................................<<<<<<....................>>>>>>....................	GCCAATGGCATCACTCTTCAGGCTGGGGTGTGCTCCCTGACCAATGACAGAGCCTGAAAATGCCCTGTCAGCCAATGGCAGCTCTTCTCGGACTCCCCTGGGCCAATGATGTTGCGTCTAATACCCTTTGTCTCTCCTCTATGCGTGCCCATTGCAGAGAAGGGGACTGGGACCAAAGGGGTGGGG
ENST00000254730_part_3_original	........................................<<<<.................>>>>.........................................................................................................................	...............................................<<<<..........>>>>.........................................................................................................................	GGGTCTCTCCTCCAGCCCCTGCACACTCCCACCCAGGACAGCCCCCAGCCCAACTAGGAAAGGGCCATGGGCAGAGGGCTGGTAGCCAGTATCTTCCACTGCCCCATCTGTTGGCCACCTGCAGGCCAGTCTCAACCCTCCCCCAGGTGGGCAGGCACTTGATGGCTACAAATAAATGTCCCGTGG
ENST00000254868_part_5_original	.................................................................................................................<<<<<.........................................>>>>>......................	......................................................................................................................................................<<<<<....>>>>>......................	CCCACCAGTCCCCTCATGCCTCTGGGCAGTCCAACCACTTCCCTGTTTCCAGGCCAGTGATCTACTTCTTTTTCACTATTTATTGGCCTTGCCTCTTCTAGAGCTTCTAGAACTTCATATAAGTGAAATCATACACTCTCGTGTATATACTTCATATAAGTGAATATATACTCTCGTGAGAACTTA
ENST00000254901_part_6_original	............................................................................................................................<<<<.........>>>>.............................................	............................................................................................................................<<<<<.................>>>>>...................................	GTTGGGGACCCTGGGTGGGGCCTCCAGGTGCAGCTGTGGATGGAAGACAGGGATTGGCCTGTGCTTCAGCGACCAGGATGGCCAGGCCAGAGCTGCAGCTGGGGGCTCTTTTCCTGGTCATTGGGTGGGGCTGAGTGCCACATGTTCCCACATTAAAAAGGGGGGTCCAGGGCTGTGTGAGTGTGT
ENST00000254901_part_7_original	...............................<<<<.........>>>>..........................................................................................................................................	...............................<<<<<<...............>>>>>>................................................................................................................................	TGCAGCTGGGGGCTCTTTTCCTGGTCATTGGGTGGGGCTGAGTGCCACATGTTCCCACATTAAAAAGGGGGGTCCAGGGCTGTGTGAGTGTGTCTTTCTGGGTCTAGGGCTCGGGGTAGTTTGGGTCAAGGACTGTCCCTCCAGCAGTCGCCTCCTCCCACCCTGAGCCCCACAGTCATCTGGCCC
ENST00000255194_part_23_original	..........................................................................................................<<<<<....>>>>>..................................................................	..............................................................................................<<<<<<................>>>>>>................................................................	TTCTTTTGTGGTGTGGTGATTCAGAGTTCCTTGCCTCATATTTCCTTTAACTTTGTCATAATCCATGATTATCTTTAAATTGTTCCATTGAGTCGAGTTAGTCAATGTTGAATTCTTAATTCTAGCTATATTTTTTCATTTTAATGTTCACTTAATGGGACATTTTATGTACACCAATCTTGAAGA
ENST00000255224_part_1_original	...................................................................................................................<<<<<<............................>>>>>>...............................	..........................................................................................................<<<<.........................................>>>>...............................	CATCCTAGCCGTGAGTTGGAACTTAAAGGTTTTTACTAGGCAAGGAGAAATTTTCTTTCTTTCTATATTGGATTGCAAGCTTGGGAAATCAAGCTACCTTTTTGTTGTTGTTGTTGTTGCTAGAAATGGATTGAATTAGTAGACCAGAAAGTAACTTCAAATGTGTATTATGATAATTTCCCTATT
ENST00000255608_part_3_original	..............<<<<<.....................................................................................................................................................>>>>>.............	..............<<<<<<.....................................................................................................................................................>>>>>>...........	GGATCAGGGCAGCCGGGGAGGTGGCCAGGCCAGTGGCCAGGCCCTGTGGAGACAATCCCTCAGGACTAGGGACAGGGCTGTGCCGGCCTGGGCCAGGGCCCACGGACCCGCAGCTCAGGGCGCCTGCCCACGTCGTCTGCCGGCGGTGCGCCGCGGGCGTCCCTCGCGTCTCTTCACTGCACATTG
ENST00000255641_part_6_original	........................................................<<<<......................................................................>>>>....................................................	........................................................<<<<<..................................................................>>>>>......................................................	TGCTGTGGAGCTGTCTTGCCCAGGCCCTCCTGGGAGGGGGACAGGCATTGTTGCCAGGGGTGAGGCCGTGCCCCAGGCCTCCCCGAAACCAAAGGGGAAGGCAGGGGTGGGGCCGTGGCTGAAGCCGGCTCCCCAACCAAAATGCTGCACCAAAGCTCGGGCGCCGCGGGCACGGCTGCTGCAGTC
ENST00000255641_part_7_original	...............<<<<..................>>>>.................................................................................................................................................	...............<<<<<<............>>>>>>...................................................................................................................................................	GGGGAAGGCAGGGGTGGGGCCGTGGCTGAAGCCGGCTCCCCAACCAAAATGCTGCACCAAAGCTCGGGCGCCGCGGGCACGGCTGCTGCAGTCTCTTCCCAGCCTGGCCCTGGCAAGGGGCGGGTGGGCGCTGCCAGGCGGGTGCTTCTCGACGCACTTGCTCCCGGAGGCTGCGCCCCGGCGCCT
ENST00000255784_part_1_original	..........................................................<<<<..................................................>>>>......................................................................	................................................................<<<<<<<<......................................>>>>>>>>....................................................................	CCCTGGAGCAGCTCAGGGCTCAGGGGGCCACAAGGAGGCAGGTCGGGAGGAAGAAGAGGTGGAGGTGTGGTTGTGGTGGAGAGCACCAGCTAGCCCCTTCCAGAAGGGGAGGCCACATTTGCCCGGCCCCCTGGAGCTGGGTCTGAGCCCCAGCTGAAGGGACTGAGCCTCAGATGGCTGGATTTT
ENST00000256010_part_6_original	.......................................................................<<<<..............>>>>.............................................................................................	..........................................................................<<<<<<<......>>>>>>>............................................................................................	TTTCAAGACTTCCTCATGAATCTCTCAATTATAGGAAAAGTTATTGTGATAAAATAGGAACAGCTGAAAGATTGATTAATGAACTATTGTTAATTCTTCCTATTTTAATGAATGACATTGAACTGAATTTTTTGTCTGTTAAATGAACTTGATAGCTAATAAAAAGACAACTAGCCATCAAAATCA
ENST00000256015_part_14_original	...........................................<<<<...........>>>>............................................................................................................................	........................................<<<<<<<......>>>>>>>..............................................................................................................................	GCATCTACCAAAAATGTGATACTCAAAGGATTACATTTCATTGCTTCCCTGTTGAAGTGAAGATATAAATGTTCCATTCTGACCCACCTTTGAAAAACAATTACTTTGCCCCATGGATTCTTTGTTCAATTAGAAATTTCCCCGGGGCAGGTGACCCATAGTCTTAAAGAACAGGCTAAACACCAC
ENST00000256015_part_8_original	......................................<<<<<............................................................................................................................>>>>>..............	.....................................<<<<<<<.................>>>>>>>......................................................................................................................	CCAGCCAGCTCTCTGTACATTTGCTAGCTTGTAGTTTTCTAAGACTGAGTAAACTTCTTATTTTTAGAAAGTGGAGGTCTGGTTTGTAACTTTCCTTGTACTTAATTGGGTAAAAGTCTTTTCCACAAACCACCATCTATTTTGTGAACTTTGTTAGTCATCTTTTATTTGGTAAATTATGAACTG
ENST00000256319_part_6_original	................<<<<<<<................................................................................>>>>>>>............................................................................	..............................................................................<<<<<<...................>>>>>>.............................................................................	TGGACCCAAGACTCTGAACCTTCCAAGGGACAGGCAGTTCTTCTAAGAAGGGCTCCCCTGTGTGTGAGCAAGACCACAGCTCTCCTTCTATCTACAGATGCATGAGGGTTGGAAGAGTCTGGGCTGTTTTTAGACCTTCTGGTCAGCTGTATTTGTGTAACAACTTTTGTAATAAATAGAAAAACC
ENST00000256413_part_10_original	................<<<<<<.....................................................................>>>>>>.........................................................................................	.................<<<<<..............>>>>>.................................................................................................................................................	GAGCCACAGACAGCTTGCCAGTAGCCAATTAGGGTAATTGGAAACTTCTGCCCCGGCGGGGGGTCCCCGCTGGAATCCTGTGTTCCTCGCCACTGGCTTCCAGCGCCTCTGTTTTCTCAAAGGGCTGATACTGTCACCACTGGGACCAAGTTAAACCTGGTCCTGGCCCCAGGGGCCTTGTGGCAA
ENST00000256413_part_9_original	......................................................................<<<<...................>>>>.........................................................................................	............................................................................................<<<<<........>>>>>............................................................................	AAAATGCCCGTGATGTGATCACACAGTCAGCACTGTTGAGGACCCCCGGATTAGTGGGAGATCAAACCCAGCTCCCCTCTAGAAGAAGGATTCGAGCCACAGACAGCTTGCCAGTAGCCAATTAGGGTAATTGGAAACTTCTGCCCCGGCGGGGGGTCCCCGCTGGAATCCTGTGTTCCTCGCCAC
ENST00000256441_part_8_original	...............<<<<<<....>>>>>>...........................................................................................................................................................	...............<<<<<<.......................................>>>>>>........................................................................................................................	TAGCATAGGAATAAAGATTTCACTAGAAATTGCAATTTATTATGTTTTGGAGGTTGTAAGGAAGTCTTGTTTTTTGGTTTATTTTACTGTTTTGTGATCTTGTATGCAAATCCTGATAACCATTAACCTTCTCAAACTTAATGTCTGAGAGCCTCATAAAATCAACATATTTACTTATTAAGCAGT
ENST00000256441_part_9_original	............<<<<<<<<..................................................................................................................................................>>>>>>>>............	....................................................................................................................................................................<<<<<<.........>>>>>>.	TGTTTTTTGGTTTATTTTACTGTTTTGTGATCTTGTATGCAAATCCTGATAACCATTAACCTTCTCAAACTTAATGTCTGAGAGCCTCATAAAATCAACATATTTACTTATTAAGCAGTTTATGAAACTTTAATGGGGCCCCTCCTGTGCCAAGGGTACGTATATTGTGAAGTAAAGCCTCACAAA
ENST00000256474_part_5_original	.....................................................................................<<<<<..........>>>>>.................................................................................	..........................................................................................<<<<......>>>>..................................................................................	ATACATCCATTCTACATCCGTAGCGGTTGGTGACTTGTCTGCCTCCTGCTTTGGGAAGACTGAGGCATCCGTGAGGCAGGGACAAGTCTTTCTCCTCTTTGAGACCCCAGTGCCTGCACATCATGAGCCTTCAGTCAGGGTTTGTCAGAGGAACAAACCAGGGGACACTTTGTTAGAAAGTGCTTA
ENST00000256495_part_4_original	...........................................................................................................................<<<<.....>>>>..................................................	.........................................................................................................................<<<<<<......................>>>>>>...............................	GCAGACGTCTGGGCTTTTCCCCACCCAGAGAATAGCCCCCTTCGATACACATCAGCTGGATTTTCAAAAGCTTCAAAGTCTTGGTCTGTGAGTCACTCTTCAGTTTGGGAGCTGGGTCTGTGGCTTTGATCAGAAGGTACTTTCAAAAGAGGGCTTTCCAGGGCTCAGCTCCCAACCAGCTGTTAG
ENST00000256496_part_19_original	..........................................................................................<<<<<<<...................................................................>>>>>>>...............	...................................................................................................................................................<<<<<<<..........>>>>>>>...............	TACTGTTGTTCAACACCATTAATGGTCAGTGTGAACCATTACAAAGAATGTGGCAACTTGCTTGTGCCTAAAAGGAGGAATTGGAACTAGAATGTGTGACTCTGTGGGGACTGCATAGGTTTGTTAATTGACCTATAGCTAAACCTTAATGTGTTTGTGTGTCTATACATTGCTTTCCGCATTTCA
ENST00000256682_part_11_original	.........................................................................................................................................................<<<<<<....>>>>>>.................	.......................................................................................................................................................<<<<<........>>>>>.................	TGGGGATGGCAAGTCCATGGTGTGTGTTAGGGACCCAGGGCATTGGGGGAAGGGAGGCGAAGGCCTGAGGTTTTCCATCTTCATTCTCTTTTGTTATTAGGAGAAGGTGAGGCATGGGCCAATCCCATTCCTGCCTTCCAGTGCCCCACCACCCTTCTGATCTTAGGGGTTGGATGGGTCATCTGT
ENST00000256737_part_30_original	............................................................................................................................<<<<<<.............>>>>>>.....................................	............................................................................................................................<<<<<<....>>>>>>..............................................	CTGAAATAGTTTGTAATTGTCTGAGTCTGTGCACGTACTTTTAGATAAAATGCTGCTGAGTGACTGCATGATGAGATACAACTTCTGAATGCTGCACATTCTTCCAAAATGATCCTTAGCACAATCTATTGTATGATGGAATGAATAGAAAACTTTTTCACTCAATAAATTATTATTTGATATGGT
ENST00000256759_part_1_original	.......................................................................................................................<<<<<<<......................................>>>>>>>...............	..........................................................................................................................<<<<<<...................................>>>>>>.................	ACTCTCTATAAGTGTTCAGTGTTGACATAGCCTTTGTGCAAAAAAAAAAAAAAAAAAAAAGAAAAAGAAAAAAAGAAAAATATATTGTCCATACTGTAAATAAGTGTATGCTTATTTATTTGGGGGGAAAACTATACATTAAAGGACCTTTGTCCTAAAGCTCTCTCCCAGGCCACCTTGTTACTC
ENST00000256925_part_27_original	...................<<<<<<<..............................>>>>>>>...........................................................................................................................	........................................................<<<<...........>>>>...............................................................................................................	GCCAGGCAGTAGACTGGCTCTGAGGTTTTGCCCTTTGACCTCCTCCACAGAGGGCAGCTTCAGCCCCTTGTAAGCCCTGCCCCCTCTCAGGACTGCCCTGAGGCCTCTCCAGTCCTCCCCACACTCAGAGATCTGTGGGGAAGCTCCGCCCAGCCACACTCCTTGGGATAATACTAGCCGGTTCTG
ENST00000256993_part_3_original	....................................................................<<<<<<<............>>>>>>>............................................................................................	................................................................................<<<<....>>>>..............................................................................................	GTCGGGCAGTCCTGAGTGGGTGTTGCACAGACTGGTCCACAGGGCTCCTGAAGGAAGCCCCTGGATCTTTGGGGTAAAAGGAGGGTGGCCTCAAGAAACAATGTCTGGGGACAGGCCTTTCTGGCCTGCTATGTCTTCCCAATGTTTATTGGGCAATAAAAGATAAGTGCAGTCACAGAGAACTCA
ENST00000257190_part_9_original	................................................................................................................................................<<<<<<<<<<<......>>>>>>>>>>>..............	.................................................................................................................................................<<<<<<<<<<<......>>>>>>>>>>>.............	AGAATTTTCAGTAGCCAGTATTTCTGATTAACTAAGTTGAAACTCTTATTAGAAACTTTCAGTTGGTGATATTGTATTCTAGAAGATATAAATGAGAGGTTTGGCTTCATCTCAGTTTAGAAATTTATTCAAAGCTAAAGATGTATATATACATATACTTTTGTGTGTATATATACACATATGTGT
ENST00000257215_part_13_original	.........................................................................................................................<<<<<<<............>>>>>>>.......................................	......................................................................................................................<<<<<<................>>>>>>........................................	GGGGCTGGGAGCAGTCCCGGTTTAGCCTGAGGTCCCCATAGGGCTTCCTCCCCTGCTGGGTTTGGGAAGCAGTTAGGGAGATAGCGACCCGGAGTTTCCCCAGAAGCGGGGTGGGAGGGTGTGCATGCTAGTGTTGGCGCGTATGCATGTGCATGAGTGTGCACCGTTCCTAAGGAAGGGGCCTCT
ENST00000257215_part_9_original	.......................................................................................................................................................<<<<<..........>>>>>...............	......................................................................................................................................................<<<<<.......>>>>>...................	CTACTTCCTGGCTTACCTTCTACCCCCAAGGATCCTCACCACCCAAAGGGTGGTGGGCACTGCTGTGACCACCCCAGCTGCAGAGTCAGTGCCCTGGGTGGAAGGAAGGCACTGAGAGCCCCCTTCCTCTGAGGGCCCCACCTCACCCCTTGGTGTCACCCCCACCACGCCTAGGCAGCTCTGGGC
ENST00000257414_part_2_original	.........................<<<<<<.....>>>>>>................................................................................................................................................	.................................<<<<<<<.........................................................................................................................>>>>>>>..................	GACCAAGAAGGCCTGCGGCAGAGCCGAGGACGCTGGGTCCTCCTCTCTGGGACACAGGGGTACTCACGAAAACTGGGCCGCGTGGTTTGGTGAAGGTTTGCAACGGCGGGGACTCACCTTCATTCTCTTCCTTCACTTTCCCCCACACCCTACAACAGGTCGGACCCACAAAAGACTTCAGTTATC
ENST00000257536_part_14_original	...................................................................................................<<<<<.....>>>>>........................................................................	....................................................................................................<<<<<........>>>>>....................................................................	TCTGACTCGCAGCTTGTGCTCAGCATGTTCTTTGGTTTAGTTTGGGGTTGGGGGACACATTGTTCACCCAGCAGAACTGGGAGGTGCAAAGGACCGTGGAAGCAATTTTTGTTTTGTTTGAGGAATACCTGTCTTGGATTCCTTAGCCCCTTGCCAGTCCTGGAGACTGTGGCAGGGGCCGCCAGG
ENST00000257552_part_6_original	.........................<<<<<<.......>>>>>>..............................................................................................................................................	...............<<<<<<................>>>>>>...............................................................................................................................................	TTTTTTTTTTTAAAGAAACCTTTTTTAAACTATTTCTAGGTTTGTGAATGTGAAGCCCCAGGCCGCAGGGGGCAAGGGGCCAGGTGCCCCCCACCAGCTGAGAACAAAGTGTCTATCTGGGTGTGGGCCCCTGGCCGCCTCCCTCCAGCCCTGGAGAGGAGGGCAGGGCTGCGGGGAGGCCAGGCC
ENST00000257552_part_9_original	.............................................................................................<<<<...................>>>>..................................................................	...........................................................................................<<<<<<....>>>>>>...............................................................................	CCCCCTCCCCTGTTTCTGTCCCCTCAGACACCGTTACTGTAAGCTTGCAGGCCTCAGCTGTGGCCACGGCAGGCCCGCTCTCTCAGGCCCTCAGGGTCAAGGCCTTGGTTGGACCTGCCCACTCCAAAAACCCAGTGTGGGGGCAAAGGGCGTGGGAAGAGCAGGGCTTGCCCAGCGACACTGCTG
ENST00000257555_part_9_original	.........................................<<<<................................>>>>.........................................................................................................	...................................<<<<......................................>>>>.........................................................................................................	AGCCTGGCCTCCTGCCTCTACTGGGAAGGCTACTTCGGGGCTGGGAAGTCGTCCTTACTCCTGTGGGAGCCTCGCAACCCGTGCCAAGTCCAGGTCCTGGTGGGGCAGCTCCTCTGTCTCGAGCGCCCTGCAGACCCTGCCCTTGTTTGGGGCAGGAGTAGCTGAGCTCACAAGGCAGCAAGGCCC
ENST00000257904_part_2_original	...............................<<<<<................................................................................................................................................>>>>>.	......................<<<<<....>>>>>......................................................................................................................................................	AGGGTCCTCCTCCATCTTTCTACAGAGATTACTTTGCTGCCTTAATGACATTCCCCTCCCACCTCTCCTTTTGAGGCTTCTCCTTCTCCTTCCCATTTCTCTACACTAAGGGGTATGTTCCCTCTTGTCCCTTTCCCTACCTTTATATTTGGGGTCCTTTTTTATACAGGAAAAACAAAACAAAGA
ENST00000257905_part_9_original	.............................................<<<<...............>>>>......................................................................................................................	.............................................<<<<........>>>>.............................................................................................................................	GTCCTAGACATTGAGGGGCCCAGATAAGACCAAAACCAAGCATAAGAGAAGAAACTGTCTCAGATCTCACGGCCAGGCCTCTCTCCTGCTGCTGTTTTTGATTTTCCCAGGTAGTGGGAGAGAGGAAAGGAGGGAAGGCAAGATTCTTTCCCCCTCCCTGCTGAAGCATGTGGTACAGAGGCAAGA
ENST00000257963_part_17_original	.........................<<<<<<.......>>>>>>..............................................................................................................................................	.........................<<<<.................................................................................................................................>>>>........................	TTTTTTTAATGTTGTTAAATATTAAGTTTTTGTAAAAGGAAAACCATCTCTGTGATTACCTCTCAATCTATTTGTTTTTAAAGAAATCCCTAAAAAAAAAAATTATCCAATTGAACGCACATAGCTCAATCACACTGGAAATGTTTGTCCTTGCACCTGAGCCTGTTCCCACTCAGCAGTGAGAGT
ENST00000257963_part_24_original	...........................<<<<<............................>>>>>.........................................................................................................................	...........................................<<<<<<<........>>>>>>>.........................................................................................................................	TGTGTATGTAGCCTTAGAGCATCTCTGCCTCCAACCCAGCAGTTCTCTGCCAAAGCTTGTGGAGGAGGGAGAGCCCTGTCCCTGCCCTCAGGCTCCCCAGTGCTCCTGGCCCTTCTATTTATTTGACTGATTATTGCTTCTTTCCTTGCATTAAAGGAGATCTTCCCCTAACCTTTGGGCCAATTT
ENST00000258200_part_3_original	......................................<<<<<<.......................................................................................>>>>>>.................................................	............................................<<<<....................................................................................>>>>..................................................	GACCACTCGCTGCTCTCACCCTCTGCAGACGCCCCACCCGCTCGGTCCTGGACACACTGCCCCCCTCTCTTGCCTCCACCCCTCTGCGGACTCTGCAGCTCCGCGGCCCCGGCGCAGGGAGAGGGAGGGCACGGGCGCGGGCCGGGCCTCAAGGGTGAGTGTGAAATAAACAAATCCTGCAGTGTT
ENST00000258281_part_6_original	......................................................................................<<<<..........................................................................>>>>..................	........................................<<<<<......................................................................................................................>>>>>..................	ATCCTGGCAAATAGTCTTTCCTTTTCCGTAATTACAGAGAACCAGGATTTTTTTTAATTATTGTTATTATAATTATAATTATTATTATTATTGACATGAGGAAACCTAGCACTGGCAGAGGGCACCTTCTCTGCTTTTAATCTTTCAGGTTTGACTCCTGGCACTGGTTTTGATACTTGGAATTTT
ENST00000258415_part_1_original	..................................................<<<<........>>>>........................................................................................................................	..................................................<<<<<<<.....>>>>>>>.....................................................................................................................	GCTGAGTCTCCGCCTTGCTGGGGCTTGTCCTAGAGGCTCCAGCTCTGGCACAGTGGTTCCTGGCTGCTGCCATGTCTCAGATGAGGAGGGAGAGAAGGAGGCCGCCAGACTCGAGAGGTGGGAGGAACTCCTTGCACACACCCTGAGCTTTTGCCACTTCTATCATTTTTGAGCAACTCCCTCTCA
ENST00000258418_part_20_original	.................................<<<<<................................................................................................................>>>>>...............................	..............................<<<<.....................................................................................................................>>>>...............................	CTCCTTGAAAAAAAAATCTCTTGGATGTTTAGGAAGGAAGACTTGGCCGTGATGTGGTGTCCTGGCTTTGTGGTGTAGTGCTGTGTGTATGGAGTTAGTGTAAAAACATGGATTACACCAAGTGGAAGAAACGTCTTCTTGCCAAGCTCATTCTTAGAACTTACACATCTAGAACAGCTTCCACTT
ENST00000258526_part_19_original	............................................................<<<<<<.....>>>>>>.............................................................................................................	.............................................................<<<<<<.....................>>>>>>............................................................................................	CAGTCTTCAAAGAGGTGAAGGAGTTCATAAGAGAACAACAGTAGGAAAGTTGAGAGCCAAGGGTAGGAGAGTTGCCCAAAAGACTTCCCCTACTACTTTAGGGTACTGAAAACTCAAAGGATCAGCTACAGCTTTATCTAAGTATTTACTAAATGCTACATGAGGGTGTCCCTGTCCAGCTTTCTG
ENST00000258534_part_14_original	..............................................................................................................................................<<<<<.....>>>>>.............................	..............................................................................................................................................<<<<<<<...>>>>>>>...........................	GGCAGAGCAGCCCATGTAGACAGCTTCGGAGGGCATGGGGGTGTAGGGAGTTCGGGGTAGCTCCTCATTAACTATTTGTTGGGTGAGTAAAGGGGTGAGGCTCAGTGGCAGGTACCTCTGCAATGACAAGCTGCCTCCCCTCTATGTGTTTAGCATATGTTATTAGAACATGTCCGACACCCCTAC
ENST00000258774_part_6_original	.............................................................................................................................<<<<<........>>>>>...........................................	..........................................................................................................................................<<<<<<<<............>>>>>>>>....................	GAAAGAACAGCCTCTGTCACCCCGCCGCCACTGCCTTGGTTACTCAGAGCACTGTGGGGTGTCACAGCTGCAGCATTTGGAGTCTCTCTCTTGCTGAGGACTCAAGCCCACCTGAGTCCACTCCCCTCTTGATGCCTAGAGAGCTGGCCCAGCCAACACAGCTCTTAGCTGGGAGCTCCTTCTGCC
ENST00000258796_part_12_original	.......................................<<<<.................................................................................................................................>>>>..........	........<<<<...........................>>>>...............................................................................................................................................	TAGCTGGCCCAGAGCCGGCAGTGTGAGCCCAAGTCCGGGCTGGAGCCGAGGCCGGAGCAGCTGTCTGGGAGTCAAGGCTGCAGTAGCGTTTCTTCATGGGGTGCTCCAGGGGGTGCCACAGACCGACAGGCAGCCCAAGGGCCTGGACACCCCTCCCCAGGCAGGTGCTGCCCCAGGAGGACTGTC
ENST00000258796_part_18_original	...........................................................<<<<<<<.......................................>>>>>>>..........................................................................	.............................................................<<<<<<<.........................>>>>>>>......................................................................................	CGGAAATGTCCTCATCCCCTCCCTGGGGCCAGGCTCTGCCCTGGCCTTCCTCTGTGAACCCCTCCTTTCTTTGTGCTGGTGTCTGGGACCAAAAAGGGGGAATATGGGAGGGCAGAGTGGGGAGGGGAGTCCATGGGCCTGGGGCCCCAAGCCGGGGCGTCTGAGCTCCCCAGGCATGACCAAACC
ENST00000258796_part_9_original	............................................................................................<<<<..............................................................>>>>........................	.....................................................................................<<<<.....................................................................>>>>........................	CCCCTTCCCCCACCCAGAGACTGGGCAGCTGTGTCTGGTTCGTTCTTTGCACTAACCACATTTGTCATCTCTAGGGCAGGCTGGGGCTGCGGGCTGAGGGGGACCGCTGGCACCCCCCTTCCCTCCCTTCTTGGTTCCATTTCCATCCATGACAGGTACAGCATCCCAGGAGCCCGGCCTGAGGGG
ENST00000258991_part_15_original	...........<<<<.................................................................................................................................................>>>>......................	.........<<<<<<..........................>>>>>>...........................................................................................................................................	GTGTACTGTTCTGATTTTTCGTTGTGTAGGCCGATCTGCCTGTCAGAGTCCACGTGTCCTGGTCACTGGTCTTTATAATTGTTGTGCAATAACTAAAGGCTAAGGACTAGATGCACTATCGTGTAAAGAGATTACACATGACTGTACCATGTTGCACTTAATCAAATAGTATGTGGGGATTTAAAA
ENST00000258991_part_16_original	.........................................<<<<<...............................>>>>>........................................................................................................	..............................................................................<<<<<<............>>>>>>....................................................................................	TAAAGGCTAAGGACTAGATGCACTATCGTGTAAAGAGATTACACATGACTGTACCATGTTGCACTTAATCAAATAGTATGTGGGGATTTAAAATCGCTTGCATTGTTTCACAAAATAAATATCTCAATGTCAAATACTAGATAAGCATCTAAGTCATTTCTACGGAATCCTGTTCAGATAGGGGCA
ENST00000259006_part_11_original	.......................................................<<<<<<<........>>>>>>>.............................................................................................................	......................................................<<<<<......>>>>>....................................................................................................................	CTGTCACACCCACAGTGGTTTTGGAACTGAAACTCCACCTCACCCCTCAGTTCTGGGTTGGTTCAGACCCACCAACTTACCATATGCACCCCATTGTGAAGAGGCCTGAGAGCGGGAGGGCCAGGCTGCCAGTGGGTGATGGCGCCTGTCCTCGCTGCACTTCAGTGCCTGGGGTGCAAGCTGCCG
ENST00000259006_part_2_original	..........................................................<<<<<<................................................>>>>>>....................................................................	...............................................<<<<.............................................................>>>>......................................................................	GTGGGAAGGGGATGAGGCTTGCTCAGGCGTAGGGGACCAGGGCAGGGCTCTGCTCCAGGACTCCTTCCTTCTTCCTTCTCCCGCAGCCGGTGAGGGTTTGGAAACCAGGATTGGGGTCTGCCCACCACCCTGCTTCCTGCTTCGTTCAGCCTCCCTCCCCACCTCACCCCAGGACCCCCTGGGAGG
ENST00000259006_part_9_original	.............................................................................................................................................<<<<<....>>>>>...............................	.....................................................................................................................<<<<<...................>>>>>........................................	ATTGTGTGGCCTGCTGGGGGATCTGTCACAGGAAGGGTGCAGACTCACCATGGGGCGGGCATGGGGGGACAGGGCCAGCCCCGACTACCTCGGCCCTGATGGGGGCAGGGAGCTAGAAGTGGGTGTCAGTTCCCTGACACACCATTGAGAAATGGGAGGGCTCCTCTTCACAGCGAGGGCTTCATG
ENST00000259339_part_9_original	.........<<<<<.............................................................................................................................................................>>>>>..........	...........<<<<<...........................................................................................................................................................>>>>>..........	AGCTGACCTGTGTGTGTGTGTGTGGGGGGGTGGGGCCTTCACCTAAGACCTCTGCAGCAGACCTGGACAGACAGGCCCCTCCCGCCTGTCCATCGCTCTAGCTGCTAATACAGCCCTGGCTGTGGAATCCTTCACCGTCTCAGCTGGTATCAGCCCCAGCCTGCCTTGTGCCATATCTCAGCTTGG
ENST00000259365_part_13_original	......................................................<<<<<<...................................................................................................>>>>>>.....................	...............................................<<<<.....>>>>..............................................................................................................................	TTTTAACATCATGTGCGTCTCTTGGGATCCAGCAAAAGTGTTAAGCCACAATGCCCTTGTGCCTTTTAATATACCACAGTGCCAGTTAAACTAATATTTTTGTTTGTTGCTTTTGGGAGTTATTTTCATTAGTGATTTCAGCAAATCTCATGATAAAGGACAAGGTCAAGAACTCCAGAGCACTGA
ENST00000259407_part_4_original	.................................................<<<<<.............>>>>>..................................................................................................................	...................................................................<<<<...........>>>>....................................................................................................	ACACTGGCAAAAATAAGAAAAGGCAAACAAGAATAGCACCAAAGTAACAGATATAAAACCAAATACCATGTCAGAAAACACTATATAGTAAGAATTTATCAGATTAGAGCAGCAGGAGAAAATTAATACTAAATTATAATCATTTTAGTGATATTTTTCAACTTCACCACAGTAACTTTGCAACAT
ENST00000259569_part_11_original	..........................<<<<<<<.........>>>>>>>.........................................................................................................................................	..............<<<<<<......>>>>>>..........................................................................................................................................................	GAAAAGTGAAAGGAAAGAAATGTAATTTTCTTTGAACATGAAAAAGAAAACAACTTTGAGAGTAGTCATTTAGCAGTAGATGTGCATTATTATGAGAAAACAGTTCTATAAGTCCAGGGTTAATTATATTAATTGGAATGTCAGTCTTTAATGTCGAGCTTATTGTAGGGTAGAAAAGAGCTTTCT
ENST00000259708_part_3_original	...................................................................................................................<<<<<.............................................>>>>>................	.................................................................................................................<<<<<<<.................................................>>>>>>>..........	AGGACACCCTCTCTGCACCCTGTGGTCCTCTAGAGTAGCTAGCTCTGAGGCCCCAAGGTGGGTACAAAGCAGGTATGGCCCTCAGAGATGCAGCCTGCTGCTGGCTTTTCAGTCAGAGGGTTGGGGGCTGGCCAGCCAAGCTGCCTTGCCCTGGCCGCTCTTACTCCCTCCCTCTGCTGTCTCACT
ENST00000259750_part_18_original	..................................................................................................................................................<<<<......................>>>>..........	..........................................................................................................................................................<<<<<<<<..........>>>>>>>>......	TCTGGCTGCGTCCAGCCACCATCACCCGGAAGGATGCCCACAAGGCAGCTGACCCTGAAAGCAGCCTCCCCCTCATGGAGAGTCAGCAGCTTGGGCAGCCACTTCCAGGCCAGGGTGGTGGCTTCTCTGCAGACCAGCTGAGGGGAGGACTCCTGGGTGGACAGCCTTTGACGTCCACCCCACGCT
ENST00000259989_part_2_original	.................................................<<<<<...............................>>>>>................................................................................................	.....................................................<<<<............................>>>>.................................................................................................	AAGAAGAGAGTTTCTAATCAGATGCAACGGCCCAAATTCTTGATCTGCAGCTTCTCTGAAGTTTGGAAAAGAAACCTTCCTTTCTGGAGTTTGCAGAGTTCAGCAATATGATAGGGAACAGGTGCTGATGGGCCCAAGAGTGACAAGCATACACAACTACTTATTATCTGTAGAAGTTTTGCTTTG
ENST00000260282_part_11_original	....................................................................................................................................<<<<<<<<............>>>>>>>>..........................	....................................................................................................................................<<<<<<.......................>>>>>>...................	CTGGCAGGCAATAGTTGAAGGACTCCTGTTCCGTTGGGGCCAGCACACCGGGATGGATGGAGGGAGAGCAGAGGCCTTTGCTTCTCTGCCTACGTCCCCTTAGATGGGCAGCAGAGGCAACTCCCGCATCCTTTGCTCTGCCTGTCAGTGGTCAGAGCGGTGAGCGAGGTGGGTTGGAGACTCAGC
ENST00000260402_part_7_original	.............................<<<<<................................................................................>>>>>...................................................................	..............................<<<<...............................................................................>>>>.....................................................................	CGGGAGGCTGAAATGGAAAAGCTGCCTTGGCCCTGCTTGGCTGAGTCACAAGGGGCAGTGGGCTCTTGGGTGCTGTTCCACCCTGACCCTGGCTCACCCCTCTTCCTAGGCCTGGGGGCAGGCAGTTCCTACCATGTACCCCTCTCAGGCTGCCTGCCTGACAAGGTCAGCATCATTTGCTCTCCT
ENST00000260506_part_25_original	......................................................................................<<<<<.....>>>>>.....................................................................................	.................................................................................................<<<<..................>>>>...............................................................	ATGTGTCAGCTCAGTGCGACCTGCTTTAACTCTGCAGCACCGCTGCAGCTGCCGATGTAGCCTCGGTAGGTGGCTATTAGAGCTCTACCATATACAGTGGTGCATCTTCAAATTTATGCATCAAACTAAAGACATGTCCAAGTCCATTTTAATTTCCTCAGTGGTTTTATGAGAAGTTTTATGGGC
ENST00000260762_part_10_original	...........................................................................<<<<<<<<<........>>>>>>>>>.....................................................................................	...............................................................................................<<<<<<.................>>>>>>..............................................................	AAATAGCAGATTTCAGTACTTTATCCTCATTGTGGAAACAAGCCAAACCAAATGAACTCTGGAAAACCTAAAACAAATGTACATTTTCCTTTGTGTATGTTTCCGTGGTCCAAATGGCAATATAAATCCAGTCTTTATTCTCCCTTTGTTGTATTTATGCTGAATCTTCCCTTTGCCTTTTCAGGA
ENST00000260818_part_3_original	...................................................<<<<<<<<..................>>>>>>>>.....................................................................................................	...............................................................................<<<<<......>>>>>...........................................................................................	TCTGTGGATCAACATAAGTGGGTACACAAGAATTTTTTTTTTCTTGGTGTATGTAAGCACATTTGTTCCTTTATATCTGTTTACAAAACTGTGAATCAAAAAGACAAAACTTTCTTCCTAGTTTTTGTAATTTTTTTTTTGAACTAGCATGACTGTAGGGTTGAGCTACAGTCAACAAAAATTGGG
ENST00000260950_part_4_original	..............................................<<<<<<<<<.......>>>>>>>>>...................................................................................................................	.................................................................<<<<.............>>>>....................................................................................................	GAAATGAAAGCGATTCTCCTTGAGTTCTGATGAATTAAAGGAGTATGCTTTAAAGTCTATTTCTTTAAAGTTTTGTTTAATATTTACAGAAAAATCCACATACAGTATTGGTAAAATGCAGGATTGTTATATACCATCATTCGAATCATCCTTAAACACTTGAATTTATATTGTATGGTAGTATAC
ENST00000261249_part_21_original	......................................................................................................................................................<<<<.........>>>>...................	..........................................................................................................................................................<<<<.....>>>>...................	CCAGTATCAAGTATTTCTTTATAGCAATGCAAGAATGGCCTAAAACACAAGGCAAAACAACTTTGATATGGTACAGTCATTTTGACAATCGATATTTGAATCACAATATTTGATGACAATATCCTTACACATTTGTCATACTATCAAAGAGAAAGAAACAAGATTTCCATTCCCACAAATTTTAGT
ENST00000261303_part_10_original	...........................................................................................<<<<....>>>>...................................................................................	...................................................................................................<<<<..........>>>>.....................................................................	TACCACAGGCTTTGTTTAAAAACAGCACAATTTGGCCAGGCACGGTGGCTCACGCCTGTAATCCCAGCACTTTGGGAAGCTGAGGCAGGCGGATCACAAGGTCAGAAGTTTGAGGCCAGCCTGGCCAACATGGTGAAACCCCATCTTTACTAAAAATACAAAAATTAGCTGTGCGTGGTGGCAGGT
ENST00000261401_part_8_original	...............<<<<..........>>>>.........................................................................................................................................................	.............<<<<<<..................................................>>>>>>...............................................................................................................	GACTTGAAAAATCACGTGGATTCATATTACCACCGCTCTCATTTCATGGAGTCTTCTGATCAAAAAAGCTCACGTCGTATTTCTTCTTTTCCTTTCTCTTTTCTAGAAATTGGGTGTTTGTACCAGAATGGAATTTTGCTTCTCGGTTATCCTGTGCTTCAGATGATTATAATCTAACCCAAACTA
ENST00000261438_part_33_original	.......................<<<<<<<<<<<<.......................................................................>>>>>>>>>>>>....................................................................	.................<<<<<<......>>>>>>.......................................................................................................................................................	CAGAATTACAGGGGAACTATATATGTATATGTATATTTTATTAAACACCCATCTGCACTATCAGTATTGCACTAATGTGGAATTTGAAAGACTATTTTGCTGATACTGTATATATGCGCATCATTCCTGATTAGATTGTTGTAAAGACAATCTGAAAGATCTAAGGTTTTAAAATAATTTGGTTTG
ENST00000261438_part_7_original	.......................<<<<<.................................................................................................................................................>>>>>........	......................<<<<<<..............................................................................................................................................>>>>>>..........	TCATCTGAATCGAGTTCTTTGCCCTCCTTTGTGCCTGCAGCTCATATGGAGGTCTTTGCCACCAATGGGAGATGAGCCCAAACTTTCGATCTAGGTGGGTGATGTGTAGCAGTTCAAGGGAAGGGTGCTGTGTTTTCATAGCATGGAGTCGGAGGAGAGGGCCATTTAGCAGGGGGAGCAGAAGAG
ENST00000261461_part_2_original	...............................................<<<<<................................................>>>>>.................................................................................	.....................................................................................................<<<<.....>>>>........................................................................	TAATTAAAAGGCCAATTTTTTCTGGCAACTGTAAATGGAAAAATATATGGACTAAACGTAGCCCTGTGCTGTATCATGGCCATAGTATATTGTAACCTTTGTCTAATCATTGGATTTATTGTGTCACTTCTGAAGTTTCACAGAAATGAATGAATTTTATCATCTATGATATGAGTGAGATAATTA
ENST00000261464_part_8_original	..............................................................................................................................................................<<<<<<<<<<<......>>>>>>>>>>>	..........................................................................................................................................................<<<<<<<<<..............>>>>>>>>>	CAGAAAGTACTGCATAGTATATGAGATATAGCCAGCTAGCTAAAGTTCAGATTTTGTTAGGTTCAACCCTATGAAAAAAACTATTTTCATAGGTCAAAAATGGTAAAAAATTAGCAGTTTCATAAGATTCAACCAAATAAATATATATATACACACACACATACATATACACCTATATATGTGTGT
ENST00000261464_part_9_original	.................................................................<<<<<<<<<<<......>>>>>>>>>>>.............................................................................................	.............................................................<<<<<<<<<..............>>>>>>>>>.............................................................................................	TCAAAAATGGTAAAAAATTAGCAGTTTCATAAGATTCAACCAAATAAATATATATATACACACACACATACATATACACCTATATATGTGTGTATACAAACAGTTCGAATGTATTTTGGTGACAGTAATAAATCAATGTGAGGATGGATAGAATTTAGTATATGATAGAGAAAATGTCATAAATGG
ENST00000261497_part_5_original	..........................................................................................................<<<<<<<.....>>>>>>>.............................................................	...........................................................................................................<<<<........................>>>>...............................................	GTAAGATTATGGGTCCATGAAAGCAGTAAGCTGGACACAGAGGTGTAGTGTGCGGGACAGAGGGCCTTGCAGATGCCTTTCTGTTGGTGTTTTAGTGTTAAAATACGGAGAGTATGGAACTCTTCACCTCCATTTTCTCAGCGGCTGTGAAGCAGCCTCCTAGCTTCGGAAGTACGGACACTACGT
ENST00000261509_part_15_original	................................................................................<<<<<<<..........................>>>>>>>..................................................................	...................................................................................................................<<<<<<.....................>>>>>>......................................	AAATGGATTGAGACTGCATGGTGGCATAAATGAGAAATTGCCTGTAGCATCTAGTCTACTTGAAGGAAGTGGAGACATAAGGAGAGACAAAAACAGGTTTGTGCCATAAAGTATTTTTTCAAAGACACCAAGATGTGGTAAATGAAAATTATTAGTTCACTTCCCTGCTGCCATGAAACTTTGCCT
ENST00000261588_part_3_original	............................<<<<<<<..............................................................................................>>>>>>>..................................................	..................................<<<<.............................................................................................>>>>...................................................	GCTGCAGGGCAAAGAGATCCCCTGCAGTTCTGGGTTGGCCACAGGGAGCCCAGGACACCCGCCTTCATGCCTCTGCTGTGAGACCCAGCAAAGCAGGGCCCATGACCACTAGGGCCTGGGCTGACCCTGACTCAGAACAGGACAATGACGGGGTGGGGAGGCATCCCATCCAGCCTCAGAGGGCCC
ENST00000261588_part_9_original	.....................<<<<<<........................................................................................................................................>>>>>>.................	.........................<<<<<......................................................................................................................................>>>>>.................	GCTGCCGGGCCAGGAAGGGTGGGTGGGTGGCCAGCAGGCTGGCAGCTCCAGACCCCAGAGGGCCAGAAGAACTCACCCCAGTGCCCTCTGGATGCAGGTGTTGGGGAACACTGAGGACAATCCCCCATCTCCCCTCACCCTTGAGCAGGCCCTCCCTGCACTCTCTGCCACATGTCCCTCCTGGTC
ENST00000261646_part_2_original	...........................................................................................<<<<..........................>>>>.............................................................	..............................................................................................<<<<<<<.................>>>>>>>.............................................................	TGCAAGAGACTCTGGCCTCCACAGTTCGACCTGCGGCTGCTGTGTGCCTTCGCGGTGGAAGGCCCGAGGGGCGCGATCTTGACCCTAAGACCGGCGGCCATGATGGTGCTGACCTCTGGTGGCCGATCGGGGCACTGCAGGGGCCGAGCCATTTTGGGGGGCCCCCCTCCTTGCTCTGCAGGCACC
ENST00000261654_part_17_original	................<<<<<<........................................>>>>>>......................................................................................................................	.................<<<<<<<<<..................................>>>>>>>>>.....................................................................................................................	CAGGCCTCTCCTGCATGGGGAGGGTAGGCAGGGAGCAGCATGTCTGCAGGGGTGAACCTTTGCTCTTCTGTCAGGCGAGGCCCAGGCTGCACCAGCCACCTGCCACATGGTGACAGTGCCACGGGCCCTGCGTATGGCCCCTGCAACCGTGCTCTGGCGGGCACACCTGGCTGCTGCAGGCCAAGG
ENST00000261654_part_5_original	.........................................................................................................................................................<<<<...................>>>>......	.........................................................................................................................................................<<<<.................>>>>........	TCAGCCTCTGTGCCTTGGTGGGGCTTGGGGACTCAGGGCCAAAGAGGTGGTTCAGGTCCCCACGCACCCTCAGTCAGGCGCAGGCAGCTGGGGGTGTGTGGGGAAGAGCATGCGGAGTCCCCAGTGTCTGAATCCACTGAGTGGTGAGTTCCCCACAGCCGGCGCTAGCCGTGGTGTGTGTCTCTG
ENST00000261657_part_29_original	....................<<<<.............>>>>.................................................................................................................................................	....................................<<<<<..........................................>>>>>..................................................................................................	AAAGGTGACTGGGAGGACCAGCGGAGGATAAAAGACACTGCTCAGGGCAGGGCTTCTACCCTGCATCCCTGGCCAAGAAAAGGGCAGTCCCCATGTGGGCTTGCAGGGTCACTCTCAGGGGCCTCTTTCAGCTGGGGCTGGCAACTTGCGTCTGGGGGACACCTCCAGGTGTGTGGGGTGAGGATT
ENST00000261657_part_31_original	..............................................................<<<<<<......................................>>>>>>..........................................................................	..............................................................<<<<<<<..........>>>>>>>....................................................................................................	TCCTATAACCAGGGCTCCCAGAAGCTTTGCTTATGTAAGGAGGTCTGGGAGCCAGCCCATTGGAGGCCACCAGCCATTTTGGCTTCAAAGGACCCCACCTCACCCAGGTCTCAGCGGCAGTGGGCACAGCTATGTCTTCAGGAGCTCCCGTCAAACCTCATAGCTGGGGCGCTCCCAGACAGGCCA
ENST00000261657_part_33_original	...................................................................................................<<<<<<<....>>>>>>>.....................................................................	..............................................................................<<<<<.............................>>>>>.....................................................................	GTCCAGACAGGACACGCTGGGCCCCTGGCATCCAGAGGAAGAGCCAGGAGTGTGGGAAGGCCCACAGTGGGGGCTGTGGCTTCTGACACTCAGGTCATAGCCTCAGAGGTCTGAGGTCAGCCCCCACAGACCCATCCGGCCCGCCCCCCAAGTCCCTGCAGAGAGCACTTAGAGTTATGGCCCAGG
ENST00000261667_part_24_original	...........................................................<<<<<.........>>>>>............................................................................................................	..........................................................<<<<<.........................>>>>>.............................................................................................	GATTCCTATTTCCTCTCATGTTTTAAAGTGCAAACTAACATTTAAGTGAACATTAGCATCAAGTAGTGCAGACACTTGTATGCATTTCCTTGATTCAATTTGTGACCTTACCAGTTTTGAATTGGAATTGCACCATTTCGTAGATAAAGGAAACTAAGTATATTGCTGCACTTTTAAGTTTTCAAA
ENST00000261739_part_1_original	...........................................................................................................................................................<<<<<<....>>>>>>...............	......................................................................................................................................................................<<<<<......>>>>>....	ACCTTTCAGCCTGTGAGCCTCTGCACAAAGCAGAGGCTGTGGGCTGTCACAGATGCTGTGTCAACCAGGGCCCTAGGGCTAAGGGCCTGCACCTTGCGTGCATGCAGCAGGCAACAACTGCCCCTTCTTTATGCAGAGGTGCAGAACCAGGGACTCCTGGGCCCATCCAGGCTGCTCCCTGGGGTG
ENST00000261740_part_4_original	...........................................................................................................................<<<<..............>>>>.........................................	.........................................................................................................................<<<<................>>>>.........................................	TTGCTCTGCTCTCAGGAAGCGACGTGACCCCTGCCCCAGCTGGAACCTGGCAGAGGCCTTAGGACCCCGTTCCAAGTGCACTGCCCGGCCAAGCCCCAGCCTCAGCCTGCGCCTGAGCTGCATGCGCCACCATTTTTGGCAGCGTGGCAGCTTTGCAAGGGGCTGGGGCCCTCGGCGTGGGGCCAT
ENST00000261740_part_5_original	......................................................<<<<..............>>>>..............................................................................................................	....................................................<<<<................>>>>..............................................................................................................	TTCCAAGTGCACTGCCCGGCCAAGCCCCAGCCTCAGCCTGCGCCTGAGCTGCATGCGCCACCATTTTTGGCAGCGTGGCAGCTTTGCAAGGGGCTGGGGCCCTCGGCGTGGGGCCATGCCTTCTGTGTGTTCTGTAGTGTCTGGGATTTGCCGGTGCTCAATAAATGTTTATTCATTGACGGTGGA
ENST00000261741_part_4_original	..............................................................................................<<<<<...............................................>>>>>...................................	.............................................................................................<<<<<...............................................>>>>>....................................	GTTAGGAAGAGAGACTTGGGAACAGCTACACAGGGAGCTAGAACCCCTGCTCCCCCTGTCCCCACCCCAGGAGAGTAAGGGGACGAGGGCCAGCTCTCTGGCATCAGGCTGCTTGGACATGAAACCCCGTCTCCAAGCTCAAGCTGGGAGACCCTGGCCCAGTTTCCTTATCTCCTTGGGCCCAGC
ENST00000261745_part_26_original	.............<<<<.....................................>>>>................................................................................................................................	.............<<<<....................................>>>>.................................................................................................................................	ATGGGTTTTTTTGTTTTGTTTGTTTTTGTGTGGTAAACTGATATTTAAAAAAGGAAAGGAGAAAAATCACGACTACTGTTTACAGACTGAAAAATTATTGCTTTTTATACTACTGAGATCCTAAGTTAAGACTCTCCAAAGCAAACATTTGGTTTAAATCATTTATCTGATGTAGATAAAAGGTAG
ENST00000261758_part_35_original	.........................................................<<<<<......>>>>>.................................................................................................................	............................................................<<<<....>>>>..................................................................................................................	ACTGCACTCCAGCCTGGATGACGGGATGAGACTCTGTCTCAAAAAAACGAAACAAAAATTTTTTAAGAGAAATGTCATTTGTTTTTGTTTTTGAGACAGGGTCTCACTCTGTTGCCCTCACTAGAGTGCAGTAGGATCACGGCTCACTGAAGTCTCTACCTACCGGCTCAATTGATCTTCCCACCA
ENST00000261799_part_15_original	...................................................................................................<<<<<<....>>>>>>.......................................................................	...........................................................................................<<<<....>>>>...................................................................................	GGGACAAAGAGGGCAAATGAGATCACCTCCTGCAGCCCACCACTCCAGCACCTGTGCCGAGGTCTGCGTCGAAGACAGAATGGACAGTGAGGACAGTTATGTCTTGTAAAAGACAAGAAGCTTCAGATGGGTACCCCAAGAAGGATGTGAGAGGTGGGCGCTTTGGAGGTTTGCCCCTCACCCACC
ENST00000261800_part_1_original	...................................................................................................<<<<.........................>>>>......................................................	.....................................................................................................<<<<<<.....................>>>>>>....................................................	CTTCCCATTCCCAGAGCAAGGCAGGCGGGAGGCCAAGGACTGGACTTGGCTTATTTCTTCCTGTCTCGTAGGGGGTGAGTTGAGTGTGGCTGGGAGAGTGGGAGGGAAGCCCTCAGCCCAGGCTGTTGTCCCTTGAAATGTGCTCTTCCAATCCCCCACCTAGTCCCTGAGGGTGGAGGGAAGCTG
ENST00000261813_part_2_original	.........................................................................................................................<<<<....>>>>.....................................................	.......................................................................................................................<<<<<<<<<<......................>>>>>>>>>>.........................	TGGATGCTTTATTTGGATGGCCTGGCAACATCACATTTTCTGCATCACCCTGAGCCCCATTTGCTTCCCAGCCCTGGAGTTTTTACCCGGCTTTGCCTGCCACCTCTGCCCAGGACACTCTTCCCTCTCGGGATGTGTGATGAACTCCCAGGAGAGGGAAGATGGGAGCCAGGGCAAGATAGGAAG
ENST00000261817_part_7_original	...............................................<<<<<.............>>>>>....................................................................................................................	.........................................................<<<<<....>>>>>...................................................................................................................	GGAGAACAGGGAAAGCCTGGAGGCTTCCCAGGTGGCCCAGCGTGGTGTCCTGTCAGCTTCCTCTTTAGGAACCCACCAGAGGGCAGCAAGCTCCTTTCACTTCGCTAGTAAGAACCCCTCCGTTTTTGTGTGTTTTTGTTTTTGTTTTCTGGAGACAAGGTCTTGCTTTGTCACCCAGGCTGGAGT
ENST00000261868_part_3_original	..................................................................<<<<<<<..........>>>>>>>................................................................................................	.......................<<<<<<.......................................................>>>>>>................................................................................................	AGGGGTTAAAATTGGGAACCTAAGTTGCTACTAAATCATAGTTCAAAACCTAATAATGTTGTCGTTGTTGCTATCTGATTTCATAGCAGCAGTCACTAAATTGGAAACAAAAGGTTGCAACGTGACAAAAAAAATTGTGTAGTATTTACCAGCACCATTCAGTAATACAGCCTTAACCATACCTCC
ENST00000261897_part_3_original	...........................................................................................<<<<.....>>>>..................................................................................	.........................................................................................<<<<.......>>>>..................................................................................	TGGACTAGTGCAGTCCTTGCCCTCAGCCCCAGACCAGAGATGGGTGGTATATGCCATGTGGGGTGGGTGATGCCAGTAGATAAAAGTGTGAGAGAAGGGGTCTCCAGGGAAGAGTCACAGGCTGTTGGACGCAGCCTGGGTGGCAGAGGGCAGGGTCATCACCCTCTAGCATCAGTGCCTGCTCCT
ENST00000261918_part_5_original	.........................................................................................................................<<<<.....>>>>....................................................	...............................................................................................................<<<<...............>>>>....................................................	CCCTGGGGCTGAGGCCTGAGTCCTTCTGGACTCTTGGTACCCACATTGCCTCCTTCCCCTCCCTCTCTCATGGCTGGGTGGCTGGTGTTCCTGAAGACCCAGGGCTACCCTCTGTCCAGCCCTGTCCTCTGCAGCTCCCTCTCTGGTCCTGGGTCCCACAGGACAGCCGCCTTGCATGTTTATTGA
ENST00000261980_part_3_original	.................................<<<<...............>>>>..................................................................................................................................	.........................<<<<<.....................>>>>>..................................................................................................................................	ATCCCTCATCTAGTCTTGACCTCTCCAGCATCCCAGCCTCAGAAGCCTTCTTGCTGCCCACAACGTCCCCTCAAGCCCCTTCTCTCAATCCCTTTGCAACGCTCACTGGTTTTGGCCACCCCTTGCTCTCTGTTCTCTTGCTTTAAAGAGTCCTCCTTCCCAGCTCTACATTCTGCTCTGCCCATG
ENST00000261994_part_20_original	..................................................................................................................<<<<..........>>>>......................................................	.....................................................................................................<<<<<<.......>>>>>>..................................................................	ATTAATATGCAGTCTAAATACTGACTTTTCATCATTCCATAACCTGGACTGATGAAAAGTCAGTATTTAGACTGCATATTAATAAAATAAAATTCATTCCTGTATTCATTCCAAGAGTACTAATTGACACTTATGAAGGGACAGGCAATTCTAGGCCCTAGAGGGCCAAAGACAGAGGACTAACTC
ENST00000262043_part_4_original	..........................<<<<<<..........................................................>>>>>>..........................................................................................	.....................................<<<<<<.............................................>>>>>>............................................................................................	CTTAGAAATTTTAGTTTTATTCCTTAATTGGTAAATATGGTTAACTATGGAATATATTTACTTCCTCTAGTGAATGTCCTTTATATAATGACTAATTTGGGAGTAATGTGTGCTCTGTAAGTTTGTTTTAAATTGCACTGTTTTTAAAGAAACTGTAGAGGAGCAACAAAAATCCAAGCAACTTCA
ENST00000262052_part_13_original	.........................<<<<<<....>>>>>>.................................................................................................................................................	.........................<<<<..................>>>>.......................................................................................................................................	GAACTGGGCTACCTCTCTACAGCTGTTTCCTCAGAGGGAAAAATCTTGAGACCAGATGGTGGAGCTCTGGAGTCAGAGGAAATGGGTGTCTTCAGCACAAAGCTGCTGCTTTTACTTCAGCCACTTCTGACATTTTTACATACCGAGCCTGAGATTGTGTGATTATCTCAAATCAAATCACTTTGA
ENST00000262056_part_3_original	..................<<<<<<<....................................................................................................................................>>>>>>>......................	.....................<<<<.............................................................................................................................>>>>................................	ACTGGAGAATTGCCAATACAGCCAGAGAGAAAGGGACTACAGCTTTTTAGAGGAAAAGTTGTGGTGCGTTATGTCACCATGCAGTTGCCAGTGTGATTAGTGCCTAGGGGTCTCCATTTAGCAGAAATGGTAATGACAGTGATATAATGCCTGGAACCTGGTTGGGCAGTAGGGGAGGGAGGTAGA
ENST00000262056_part_4_original	.........................................................................................<<<<<<<..................>>>>>>>.................................................................	....................................................................................<<<<<<<<<<<.............>>>>>>>>>>>...................................................................	TGATTAGTGCCTAGGGGTCTCCATTTAGCAGAAATGGTAATGACAGTGATATAATGCCTGGAACCTGGTTGGGCAGTAGGGGAGGGAGGTAGAAGGAAAAGTGTGAGATTTCTACCTTTTAGTTTTTATCCTATTGTGGCATATATGAATTCTCAAACATTATCTGAATAAATTTTCCACTCTTGG
ENST00000262059_part_11_original	..........................................................................................................................<<<<<.............>>>>>.........................................	.......................................................................................................................<<<<.................>>>>..........................................	CGCATCCCTGCCTCATGGCAGGGGATGCTGGGCAGTTACTGTCCTGTCGTGCCTCCTGGTGTGCTGGCCATGAGTGGGTTGTCTCAAGTGGGAGTCTGGCTTGGATAATGCGGCAGTTGGGGAGGGAGCAAACTCATGGGTCCCTGTCACTTCTGCTCAGGGTTTAGTCCCAGGGTGGGTGCATGC
ENST00000262077_part_11_original	..................................<<<<<<..........................................>>>>>>..................................................................................................	...................................<<<<<<<.......>>>>>>>..................................................................................................................................	TCCAGTTTTGTTTGGACCAAAAACCAGTATTGTACAAAGTATTAAGCATATATTTTTATATTTACTAAAATGGACTGTGGTGACTTTGGATAATAAGGAAAAGTTTAATATTAAAGCCATGTTTATTACAGTATAATTAACATGTTAAACCATGGGATAAATGCCATCAATAAAAAATTATGACAT
ENST00000262124_part_21_original	..............................................<<<<<..........................................>>>>>........................................................................................	.....................................................................................<<<<<<...>>>>>>......................................................................................	CTGGCTGCTTTTTGTTTTTCATTTTCTTTCAGAAGATTTTTCTAACTTAGGGTCTGTCTTGCATGTATTACAACCAGAATACAGTGTTTGGAACCTAAATCTGTTTGTGCGTCTGCATCAAAGGAACATTTGCTTCACTGGGTGATAACCTTTGATGAAATGAGATATGTCCAAGTAACGTTAACT
ENST00000262186_part_1_original	...........................................................................................................................................<<<<<..............>>>>>.......................	.<<<<<<<<..................................................................................................................................................>>>>>>>>.......................	TGGGGCTGCCCAGTGTGGACACGTGGCTCACCCAGGGATCAAGGCGCTGCTGGGCCGCTCCCCTTGGAGGCCCTGCTCAGGAGGCCCTGACCGTGGAAGGGGAGAGGAACTCGAAAGCACAGCTCCTCCCCCAGCCCTTGGGACCATCTTCTCCTGCAGTCCCCTGGGCCCCAGTGAGAGGGGCAG
ENST00000262186_part_2_original	......................................................................................................................................<<<<...>>>>.........................................	.............................................................................................................................................<<<<<..............>>>>>.....................	TGGAAGGGGAGAGGAACTCGAAAGCACAGCTCCTCCCCCAGCCCTTGGGACCATCTTCTCCTGCAGTCCCCTGGGCCCCAGTGAGAGGGGCAGGGGCAGGGCCGGCAGTAGGTGGGGCCTGTGGTCCCCCCACTGCCCTGAGGGCATTAGCTGGTCTAACTGCCCGGAGGCACCCGGCCCTGGGCC
ENST00000262225_part_10_original	............<<<<<<<<................................................................................................................................................>>>>>>>>..............	......<<<<<<<<<<...................................................................................................................................................>>>>>>>>>>.............	TTCTTGGATTTCATTTCATTGATATACAGCCACTATTTTATTTTTGATCAGTGGCCTTTGGGCCACTGTTCAGGGTACTGACCATCAGTGTCAGCATTAGGGTTTTGGTTTTTGTTTCTTTTGGGTCTTTCTTTTTTGGCACATGTGAATCTTGTTTTGTGTAAAATGAAATTACTTTCTCTTGTT
ENST00000262225_part_13_original	..................................................................................<<<<<<<<.............................>>>>>>>>...........................................................	.................................................................................<<<<<.............>>>>>..................................................................................	GCTTTTTTTTTTTTTTTTGGATCTTTGCAAGGGCAAAACTACAAGTAACGAGTTTTATATAATTAATTTAAATTTGTTACAGGTTTTCATGTTCAGGATAAACCATACTTCCACCTTGGGTGAGAACACTTGCAACAGTTTATTAATGAGGTGACTTTCACCTTAGGACAACTGTTGCATGCCAAG
ENST00000262269_part_12_original	............................................................<<<<<...............................................................................>>>>>.....................................	.............................................................<<<<....>>>>.................................................................................................................	TAGAGCAAGAGACCAGAGAGCGCATCCTCTCTGGAAAGCTGGTGCGCAGAGCTGAGAAGCGGCTTAAAGAGGTGGTGCTCCAGGTGGAGGAGGAGCGGAGGGTGGCTGACCAGCTCCGGGACCAGCTGGAGAAGGGAAACCTTCGAGTCAAGCAGCTGAAGCGGCAGCTGGAGGAGGCCGAGGAGG
ENST00000262269_part_17_original	...............<<<<<<<.........................>>>>>>>....................................................................................................................................	...............<<<<<...>>>>>..............................................................................................................................................................	GATGCACTAACAGATGGGGCCCAGCCCCCTTCCTCCCTGGACCCCACGGGCCCCTGTCCCAGGAACCCCGCCCTCTGACTTCTTGCCCTTTGGAAATGGTGCAGCACTCTGGCATTTATCACCCCCACCTGGGTCCCCTGCAACCTCCCATCAAAGGATGACCCCTAAACACAGAGGAGCGGGGCA
ENST00000262291_part_10_original	.................................................................................................................<<<<.............................>>>>....................................	...............................................................................................................<<<<...............................>>>>....................................	TGGGCTGCTGCATACTGCTAAATGGCACCTCTGGGATTGGCCTACCTGGGGATTTCTTGGTTTGTGAAAACAGGAGAGGAGAAATATCTCATACAAGTGAAAGGATACTGGAGAGAGAAATTACCCATTTCTAAAAAAAAACCACACTCTGTCGTATCTGTGTTAATGTTTTCTAGCATGTACTCT
ENST00000262293_part_7_original	............................................................<<<<<.................>>>>>...................................................................................................	..........................................................<<<<<<.....>>>>>>...............................................................................................................	TGGAATTACCCAATTTAGATTAGAGAGGTTGTTCAAATTTAACTAGATAACTCTAGTTTGTACTGTATAGGTGCAGTTATGACAGTAAAAAAATAGCCTCTTGGCTCATACCTGTAATCCCACCACTTTGGGAGGCCAAGGTGGGAGGATTGCTTGAGCCCAGGAATTCAAGACTAGCCTGGGCAA
ENST00000262302_part_3_original	..........................................................................................................................................<<<<<<<<...........................>>>>>>>>.....	.............................................................................................................................................<<<<<<<.................>>>>>>>..............	CTGCAGTGCCGTGGTCTGCGTGCTCTGCAGCTGTGAGACGGGGGCGGCCTGGGCTCTCTTCCCATCCATGTTGCCTACCTGTGCCCCTGGCAGCCGCGTGTCCACACAGTTAGCGGAGCGCGGGACTTCTGCAGTCCTCAGGTGACCCCGGGCCTCCAGCACCCTGGGTCGCTGTCATCTGTGTTT
ENST00000262318_part_8_original	..................................<<<<<...............................................................................................................................>>>>>...............	................................<<<<<<<<...>>>>>>>>.......................................................................................................................................	TCACCACCTGAGGGCCCCTGGGAGGCTCCTCTGGCCTGGCTGGGCTGGGTCTGGGGCCGCCACAGGCCCCTCACGGGGCGGCAGAGGCAACTTCAGTGTCCCTGTTAGAGCAACACGGGTCCCTCCGTGGGGGGCTGGGTGCGGCCCCCTGCCGTGTATTTCCTCCCCAGGGAGTGGGGCCTCCCC
ENST00000262370_part_4_original	............................................................................................................<<<<<<......>>>>>>............................................................	...........................................................................................................<<<<<.......>>>>>..............................................................	GGCTGGGGCTGGGGCTGCCCACGTGTGGCCTCCGCTGGCTCTGCCTGCTCCTGCAACAGTGCGGTCCCTGCCCGGAGAACTCAGGAGGCCTGCAGAAGAGAACTGATTGGTGGTCGAAGCACCATCTTCACAGATGTTCAGGGGCAGTGGGGGGCTCCAGGCACGGTCAATGAAGGAAACAGTGCC
ENST00000262370_part_7_original	.........................................................<<<<<<..............................................>>>>>>.......................................................................	..............................................................................................................<<<<<<...>>>>>>.............................................................	CGTCTGCGCTGGGGCCCTCAGTGCTCGGGGCCTTGGGGTGCATGGGTGCCGCCCTGGGCAGCTAGAGTGTCTCAGCCCGGTGCTGGGCCTGGCCGAGGGGCGGAGGCACAGCTGCTTCCAGCAGCCAGCATTCAGTGGCCTTGTCACCAAGCTCCACACCTCCTCCTGGTGCTGGCTTTGGTGACA
ENST00000262370_part_8_original	...............................................................................................................................................<<<<<<.........>>>>>>......................	.......................................................................................................<<<<<....................................>>>>>.....................................	CGAGGGGCGGAGGCACAGCTGCTTCCAGCAGCCAGCATTCAGTGGCCTTGTCACCAAGCTCCACACCTCCTCCTGGTGCTGGCTTTGGTGACATCACAAGGCCCCTCCAGGTGCAGGGGCTTCTGTTTGGCAGGCCCCTGCCAGGGAGGACCTGGTGGCCTCCTCATTCTCTTTTGCCATTGGAAT
ENST00000262374_part_7_original	...........................................................................................................<<<<<<...........>>>>>>........................................................	.............................................................................................................<<<<<..................>>>>>.................................................	GTCTGATTTATGGTGATTTTCTTAAGAACCAGAACTGCTGGCAGAAAGGGGGCACCCACACGCTTAGATAGCCGATGTCTTATTAGAGGGCAGTTTGTGGTTCCTGATTTGGAAATTAACATTCTCCAAACATTCCAGTCCAATGAAAGTTTTATCCGCTTTCCCATATAAAAATTCTTCCCATGA
ENST00000262395_part_3_original	.....................................................................................................................................<<<<<....................>>>>>.......................	....................................................................................................................................<<<<<...............>>>>>.............................	GGAACAGGTCTTGGGGTCATGAAGGGCTGGAAACAAGTGACCCCAGGGCCTGTCTCCCTTCTTGGGTAGGGCAGACATGCCTTGGTGCCGGTCACACTCTACACGGACTGAGGTGCCTGCTCAGGTGCTATGTCCCAAGAGCCATAAGGGGGTGGGAATTGGGGAGGGAGAAAGGGTAGTTCAAAG
ENST00000262415_part_16_original	...........................................................................<<<<<<........................................................................................>>>>>>...........	.............................................................................<<<<.........................>>>>............................................................................	TATGTTATTAGTAAGTTCTGAAGTGATGTAAATGCTAGAACTACTGTAGAACTGTATGCCAGACACTAAGAGAGACTATGTAACATTCCAGGATATAAAGGAATGTATGTTGTCACTGGGCAGCAAACCACACCCTAAAGACAATTCAGAAAGAGTCCGAGGGAGAGGAATATAGGCCAGGCAATC
ENST00000262418_part_20_original	.....................................................................................................................................................<<<<..........>>>>...................	..................................................................................................................................................<<<<.............>>>>...................	CCCATGCTACAGTTCAGTTTCCTCGTCTGTAAAATGGGGATGATAATGGTACCTACCTTGCAGTGTTGTTATAAGGATTAAAGGAGACAGTGCAAGAAAAGGCCTTGGTTGGTGAAGAGCCCAACCTCGGAGGGGAGCTGCTGGGATCCTCCTTATCTTGACTGGGATGTCCCTGTCTCCCCCTCC
ENST00000262450_part_10_original	.............................................................<<<<......>>>>...............................................................................................................	.................................<<<<<<...............................>>>>>>..............................................................................................................	GGTGGGCTGGGGGGGGGGCAGCACTTGCCTCGGAGCCACTGCTGCGTTGGGTTTGCCTTCTGCCAGAGGTGTGGTTAAGGGCAGTGATAGCTGCGCCCCAGCAAGGAGGGTCATGGGCCCTGAGCTGGCCCAGGAGACCCTGGCCCTGCCCTGTGCCCTGGGATGCCTACCCTGCCCACCTCCGGA
ENST00000262450_part_31_original	............................................................<<<<<<<.................................>>>>>>>...............................................................................	.....................................................................<<<<..............................>>>>...............................................................................	GGTGCTCCCCTGCCGAGGTCAGGAGCTGACCAAGCCTTGGCCCGGTGACACCTGCAGCCCTCACTCCTGTCATCCCAGGACACTTGAGGCCCAAGGAGGTGGAGTGGAGAGTGGGCTCGGGTACATGGGAGCCAGAAGCCAGATGGACTTGGTCAAGTGTCGGTCACTTGGAGCCTCCAGTGTGCG
ENST00000262455_part_13_original	..............................................................<<<<.....>>>>...............................................................................................................	......................................................................<<<<<....................................................................>>>>>......................................	TTCCTCTGGGCCTGGGTTGGTGCTATAGGCCAAGGGTCATTTTATACTTGGGTATAAATCAATCCCAGTTTGGGAAAAGATTATTTTTAAGCTTAAAAGGCTGACATGTGCCATTATATGTAGTATGTAATATATGTAACATCTTCCAATTCTTTTAAAATAAAATTAATATTTATAATGGATATT
ENST00000262518_part_9_original	.......................................................................................................................................<<<<<<<<.........................>>>>>>>>..........	...................................................................................................................................<<<<<<<..............................>>>>>>>...........	CTAGCTCCAGTTGCTCCATCCCTTGGGCCCTCCCCTGCTCTTCATCTAGCCAAACTGGTTTGAGTCAGCCACACCCCTTCCCAGCTCCCTGGGCTCTTCACGTGGTGGCTGGCCACTCAACCCCACCCCTGGGCTTGGCTTGGAGCCCTGAGTCAGCTCCATCACCACCCAAGCCAAACCAAAGCT
ENST00000262519_part_1_original	............................................................................<<<<<<<<....>>>>>>>>..........................................................................................	........................................................................................<<<<.........................................>>>>.................................................	GGTGGGGCAGGATGGGTGCCCACACCCCTATTTATTCCCCCTGGTGCCCTGAGCTCCCAGCACCCCCCCAGCCTTAGTGGGCTCAGCAGGGCCCACATGCCCCCATCTCCAAGCGTGGGGTTGGGGGCCCCAAGCCCAGCGAGGGAGCCTCAGTCCCTGGAGGCAGCTTCTGCCTCTCCTGTCACC
ENST00000262577_part_2_original	....................................<<<<<<<<<<.................................................................................................>>>>>>>>>>.................................	..........................................<<<<<<<<<<.........................................................................................>>>>>>>>>>...................................	CGCCACCAAGCCTCACCTGGGGGCCACAGGGACACTGCTCTGCCTGCCTGGCCCTCAACCTTCCATGACCAGCGTGTGCGCAGGGCCTGGTCTTCCTCCCCCAAGCCAGGCCCCTGTCCCCACCCCACCACCTTCCAGGGTGCCAGGCAGGGCTGGCCTCCAGGCCTGTCCCCGACTGCCATTGGC
ENST00000262585_part_2_original	...................................<<<<<..........................................................................................................................>>>>>...................	................................<<<<..............................................................................................................................>>>>....................	AGGGCAGAGCAGCCCAGGCTCAGCATGGAGCCCACTTACCGTGTGGCCAGCCGCGAGACCCATGGCCACGCACCTTCTCTCAGGCCTTCGGGCCCCCTGGTTAAACTGCACCAAGGGTGTTTCCTGTTGGGGTGTGTCTCAGGCAGGCAGCTGCGTCTTGTTGGTGATAACCTCTGCTGGGAGGTT
ENST00000262585_part_6_original	.....................................................................................................................................<<<<<.............................>>>>>..............	.....................................................................................................................................<<<<<..............................>>>>>.............	CTGGAGCCCCGGGGCCTCCAGCGAGGCCTGAGAAGGGTGGTTCGGGTAACCACTGTGGGCTCTCTCCCATCACAGAAGGTGGACAGGGCCTACCCAGGTGGAGGGGACCACCCTGCGATCAGGTGTTTGCGACAGGGGTTGGGCCAGCTGAGGCAAGCTGTCTTTTTTCCCTTTTCTTTTTAATAG
ENST00000262646_part_2_original	...........................................................<<<<<<<........................................................................................................>>>>>>>.........	........................<<<<..................................>>>>........................................................................................................................	AATGGCTTTATGTCACAGAAGACTTTAATCCGTCAAATTCTTGTATAACTTTGAATAAATGGTTAATGTTCACTTAAAAGACAGATTTTGGAGATTGTATTCATATCTATTTGCATTTGATTTCTAGGTCAATTGATGTGATTATTTTTGTTAAATGTTGTCTTGTGCCCTTAACTACGAACTGAA
ENST00000262659_part_1_original	................................................................................................................................<<<<<.....................>>>>>...........................	.....................<<<<<................................................................................................................................>>>>>...........................	AGCTCTACGGAGACCGGCGCAAGTTCCTCCTCCTTGGGATGCGGCCCTTCATCCCGGACCAGGACATCGGCTACTTCGAGGGCTTCCTGGAGGGCGTGGGCATCCGCGAGGGCGGCATCCTCACTGACAGCTTCGGCCGCATCAAGCGCAGCATGAGCTCCACGTCGGCCTCCGCAGTGCGCAGCT
ENST00000262795_part_3_original	...................................<<<<<<.....................................................................>>>>>>......................................................................	..............................................................................................................<<<<<<...>>>>>>.............................................................	CCCACCCAGCGCACAGTCAGGAAGGGCGTGGACCAGGGAGGCTGGGGCGGGAGGTGCCGGGGGTGGGGTGCCCTAGCGTGACCACCTCCTTCGCAGCTCCTGGTGGCCATTCTCCCAGAGGGGGAACCTAGTCCAGCATGCGAGGTCAGGACCCGCCTTGGTGACTCGGGGGGAGGGGGGAGACAT
ENST00000262803_part_16_original	................................................................................................................................................<<<<<<<....>>>>>>>........................	................................................................................................................................................<<<<.....>>>>.............................	CTTCCTTCTGGCAGGGACTCTTATTTATTCCCATTGCTCTAGGGCTTTCGGTTTCCCCTTCTTCCGGTAGGCCGCGTAGAGGCATGCACCGGGTAGGTTTCCGCGGTGACCCCGCGGCGGCCTGAGGGACGCTCCCTGCCCCATCCCGGCTGTTGGGCTGGGCCGCTTTGCCTCTGCTTCGCCCTG
ENST00000262815_part_16_original	..................................<<<<<<.....>>>>>>.......................................................................................................................................	............................<<<<<<...........>>>>>>.......................................................................................................................................	CCCCCTTCCTCACTGGCCACCACCTGACATCAGCACCAGTGACAGGCTGGTCAGAGGGCGGGGCTGGTGAGGGTTTGTCCTAAGAGGACCACCGCCATCTCTGGGTCTCCAGGGGGAGAGCCTGGCCCTGTCCTTTGCTACCCAGGGCTGCCCCCAGGCCCATGAAGCCAATAGGAGAGCGTGTGG
ENST00000262815_part_1_original	...........................................................<<<<....................................>>>>...................................................................................	...........................................................<<<<<...................>>>>>..................................................................................................	GGCCTTGATGGGGCCATCCAGCTCCGCAGGGCCTGCGCGTCTCCGGCTTCCACCCAGACGGCACTCAAGCCTGCCCCCGAGGCGTGCTTCCTTCCTGATTGTCTCTAGAGCTTCCAAGTCCTGGGAATGTGCGGGGCCAGTCCCTGCCCTCCCAGGAGGGGTGGTAGCCGTTCCCACCTCGCAGCA
ENST00000262815_part_4_original	..........................................<<<<.......>>>>.................................................................................................................................	.....................................................<<<<.....>>>>........................................................................................................................	CATCTGGGTCACGTCGGCCAGGAGTAGGGTGCAGGCCTCCAGCAGGTCCTAATCCTGTGTGCCAGGGCAGGCAGTGCCCCAGGGGCACCACGCCTGACTCTCCATCACCCAGGCCTTGATGCCGAGCGGGAGTAGAGTGTTTCCTCTGCTCAAGGCAATTTCCAGAGCCCGGATGCCAGTTTCTGG
ENST00000262815_part_8_original	.....................................................................................................................<<<<<<............>>>>>>.............................................	.............................................................................................................................<<<<<....>>>>>...............................................	GGGGTGCAGGTGATTGTAAACACGGGTGTGCATGTGGATGCACACGGGTGTGCGGTGAAGATCTGTGGAGATGGAGCTGGGAGCTGAGGCTCCTGTTGCACCAGCCACCTTCCCCCATCTTGTGGCTGCTGAGGGGCAGGAAGCGGGGGAGTGGGCTCGTCTCCTAAATTTAAGATCACCTCCTCA
ENST00000262854_part_7_original	..............................................................................................................<<<<<.....................>>>>>.............................................	.................................................................................................................<<<<....................>>>>.............................................	ACAAAAAACTCTTAAGCACATGCTAGGCATCTGGAGAAAAGATGGATTCTCCAGGAAACCATCCCTGCCCTACCCGCTTGCCCACCTGCCTCCACCACTGGTGCAACTTCCTCCTTCAGAGTCAGTTTCTGCAGTCAGGAGAGATGAGCAGTTCACCAGGAATTGGGGGTGGGGGCATCTGTTTTT
ENST00000262891_part_8_original	...........................<<<<<.....................................................................................................................>>>>>................................	............................<<<<<<<..........................................................................................................>>>>>>>......................................	CCCTCCCCAATGCTGACCCTAGGATTTTCCTTCCCTGCCCTCACCTGCAAATGAGTTAAAGAAGAGGCGTGGGAATCCAGGCAGTGGTTTTTCCTTTCGGAGCCTCGGTTTTCTCATCTGCAGAATGGGAGCGGTGGGGGTGGGAAGGTAAGGATGGTCGTGGAAGAAGGCAGGATGGAACTCGGC
ENST00000262903_part_3_original	...........................<<<<<<.....>>>>>>..............................................................................................................................................	............<<<<<<<<......>>>>>>>>........................................................................................................................................................	CAATTAGAAAATATAAAATCACAGTAGATTTTATTTTTTAAAATGCTAACTGAAAGTAATAGAGACTGTCCTTTTTCATAATTAATTTTATCCAAGATTGTATTAAGGCAAAATCTGATTCTACATTCCACCTCTGCTATGTAACTGTCTTGTTAAAAGGGTGTTTTCTCCTAATTTCTGATATAT
ENST00000262915_part_6_original	..........................................................................................................<<<<<...........................................................>>>>>...........	..........................................................................................................<<<<..............................................................>>>>..........	GGGCAGGAGTGCCAGGACCAGCCTGTACCTTGCTGTGGGGCTACAGGATGGTGGGCAGGATCTCAAGCCAGCCCCCTCCAGCTCATGACACTGTTTGGCCTTTCTTGGGGAGAAGGCGGGGTATTCCCACTCACCAGCCCTAGCTGTCCCATGGGGAAACCCTGGAGCCATCCCTTCGGAGCCAAC
ENST00000262940_part_13_original	.........................................................................................................<<<<<........>>>>>...............................................................	.........................................................................................................<<<<<<..................>>>>>>...................................................	GGCCCAGTCCCCACTCTTGGGGACTTAGAACCCCTGCTGTCCTGGGATCTGGCCTGCCTTTCTTTGGTCAGTCCCTGTGGTCCCCCACCAGCTCCCCCTCCCATAGGGCTGCCCACCAAGCCCTGCCCCCAGCCCAAGAGGAGCCCCCACTGCCTGCGGGGCAGTGATGTCTGGCCACCGGCTCAC
ENST00000262940_part_2_original	...............................................................<<<<...................................>>>>................................................................................	.....................................................................................................<<<<<............>>>>>...............................................................	AGGGTGCAGGGCCTAGGTCTCTTCCAGGTGGGGGAGGGGGGAGAGTCAGGAATAAGGGGATCCCCAGAAGTGCAGAGCTGAGCAGGCTTGGGCCTGTCATGGCTGGCCGGAAGTGTCCCCAGCTCCCTACAGACGCTGTAGCCATCACTGCCTCTCCAGGGACCCTCCTCTCCTGCCCAGGACAGA
ENST00000262965_part_15_original	..................................................<<<<......>>>>..........................................................................................................................	...............................................<<<<<<.......>>>>>>........................................................................................................................	CCAGAGGGCCATCGTGACGTAGACAGGATGCCAGGGGCCTGGCCAGCCTCCCCCAATGCTGGGGAGCATCCCTGGGCCTGGGGCCACACCTGCTGCCCTCCCTCTGTGTGGTCCAAGGGCAAGAGTGGCTGGAGCCGGGGGACTGTGCTGGTCTGAGCCCCACGAAGGCCTTGGGCTGTGCGTCCG
ENST00000262971_part_10_original	...............................................................................................<<<<.............................................>>>>......................................	..............................................................................................................................<<<<<.............>>>>>.....................................	ACAGCTGCCGCCGCCGCCGCCGCCACCATACCCCGGTCCTTGGGGCATGGGTTGCGGTCGCTTCCCAAGGGGCAGCAGGGACCCCGGCCACCCCGGCTCTCGGTTTGGGTTGATTCCTCTCCTTTTTGCTCTTGGTTTTCCGACGGGTACGAGGCTGGCCCGGCACCCTGTCCCCCGGGAGCCTCA
ENST00000263025_part_1_original	..........................................................................................................................................<<<<...........>>>>.............................	.........................................................................................................................................................<<<<<.....>>>>>..................	CCCAGACAGACATCTCTGCACCCTGGGGCCTGGACCTGCCTCCTGCCTGCCCCTCTCCCGCCAGACTGTTAGAAAATGGACACTGTGCCCAGCCCGGACCTTGGCAGCCCAGGCCGGGGTGGAGCATGGGCCTGGCCACCTCTCTCCTTTGCTGAGGCCTCCAGCTTCAGGCAGGCCAAGGCCTTC
ENST00000263035_part_1_original	.......<<<<<<<<<...........>>>>>>>>>......................................................................................................................................................	........<<<<....................................................................................................................................................................>>>>......	TGATGACTTTTGAAGAAACACTATTTCTCTTTAAGAAAATGGCCATTAAGGCCGGGTGGGGTGGCACATGCCTGTAATCCCAGCACTTTGGGAGGCCAAGGCTGGTGGATCACCTGAGGTCAGGAGTTCGAGACCAGCCTGGCCAACACGGTGAAACCCCGCCTCTACTAAAAATACAAAAAATAG
ENST00000263196_part_22_original	........................................................................................<<<<..................................................................>>>>........................	........................................................................................<<<<............................................................>>>>..............................	GCACGAGATGTGTGGGACTGGGACGCTTCCTTTGGGGACCAGAGGAACATTAGGGGCCGGTCAGACACGTAGGGGGCAGTGAGGAAACGGGGTAAAGTGGACCATGCAGGCTGCAGAGGGTGGGCCTTGGGCTGGCCGGGGTTGCTGGGTGGCCCCTTCCCCATGGGCCTCCACAAGCACTCAGGC
ENST00000263196_part_23_original	...................................<<<<<<...............>>>>>>............................................................................................................................	.............................<<<<...>>>>..................................................................................................................................................	AAAGTGGACCATGCAGGCTGCAGAGGGTGGGCCTTGGGCTGGCCGGGGTTGCTGGGTGGCCCCTTCCCCATGGGCCTCCACAAGCACTCAGGCCACTGGCACGTTGGGCCAGGCAGAAGGTCCACATGGCAGGGCTGCCTGGAACACCGCTGCCACTGTGGCTCCAGGAGGCCCTTGGGAGCATGA
ENST00000263205_part_6_original	..............................................................................................................................<<<<<<<<......................>>>>>>>>......................	.........................................................................................................................<<<<<....>>>>>...................................................	TTGGGCAGGTGGAGCACCCCCCGAGGAAGCCTGCAAGTCCAGGGCACAGGCTGCCTTTTGGAGGGAGGGCTGGCCCATAGGTGCTGCTGGCTCCCCGCCACCAGCTGGGCCTCAGCCCTCACGGCATTCCTGCTGAGCACCGTGGGGCACCCAGGGAGCAGGGGCGTCAGGGATCCTGCTGCCGGC
ENST00000263212_part_24_original	...........................................................................................<<<<<<<<<<<................>>>>>>>>>>>.........................................................	..........................................................................................<<<<<<...............................>>>>>>.....................................................	TAACTTGAAGGCCTGCTGTCTCCTTCTGGGGGTCAGGGACGCAGCTCCACCCTCACCACTAGCCCACCCTGCCCGTGGGCATAACCTTGACGAAGAGAGAGAATGATTGGCATCTGCTTTTCTCTTTTCTTTGCTAATAATTCTGTTCCTGGCTGCCGAGAGTGAAGTTTCACCATGTGGAGGTTT
ENST00000263212_part_33_original	...............<<<<<....................>>>>>.............................................................................................................................................	.........................................<<<<<<...........................................................................................>>>>>>..........................................	ATGGAGCTCCACATGCCAGCACCGTATATGGAATACAAAAGCTGGGGAAGCAGGGCCTGCCTTACAGGTGTGGCTGACTCTGAGCCCAGGCCTGCAGGGGTGGAGGGCAGTCCCTCAGAATCCCAGAGGCAGTCCCAGCCTCAGAACCCAGGATAGGAAATGGGTGTGTTTAGTGGGGAAAGGGAC
ENST00000263212_part_38_original	.......................................................................................................<<<<<...>>>>>......................................................................	................................................................<<<<<<<<..............................>>>>>>>>............................................................................	ACGGAGCTCTGCCATTCCGGTGCAGTGCAGGCCTTGCGAAGGGTTTATCTGCGTTCGTCTCGGTGGGCTTCTCCTGCATGGGAGTTGTGTTCCTGTGCAAGGGGGAGCTTTGCTCCAGGACAGGATGACTGTCTTCCCTATTCTTAGGGACAAGTCCCAAGATGCCAGAAAGGCAGTCTCCCAAGG
ENST00000263212_part_4_original	.....<<<<...................................................................>>>>..........................................................................................................	.....<<<<............................................................................................................................................................................>>>>.	CCAGAGGTCATAGGTGCCCAACGGCAGCCAAACCAAAGACACTGGTGTGCATGGGGCAGCATGGTTGTGCACGTGGGACCCTGGGGCGGACCCAGGAGCCAAACTCTTGAAGCACCCCCTGGGTCAGGCCCAGCAGCGGAGTGGCCAGCCCCAGTTTCCCATTGCTCCTCTCTGCGGCCAGGGCCA
ENST00000263233_part_5_original	....................................................<<<<<<..........................................>>>>>>................................................................................	.................................................<<<<<..............................................>>>>>.................................................................................	CTCTCTCTCCCTCCACTCCTCCCAACTCTGGCCTTGGTTCCTCCAGCAATGCCTGCCTGAACAAAGGCCGTTAGGGAAATCCAACTCCAGGGTTAAAGAAAGGCAGAGATTGGGGGGGCTTGGGGTAGAGAGGACAGTTTAGGACCCAAGGTGGTCTTGGAGAGGAGGTGTGGAGTGGAGGGGTCA
ENST00000263246_part_12_original	..................................................................................................................<<<<....>>>>............................................................	........................................<<<<......................................................................>>>>....................................................................	TCCCGGGCTCAGTGGGCCTGGGGCCTCTCTGACGTGGTGCCTGCTGGAGGGAGGCTCGTCGTCACCAGCTGACTGCTGGTCCGGCTTCTGACCGGCCTTTGTCCTGGCTCCGTAGCAGAACACTGTAAAAGTGCCCGCGTCTTTGCAGTAGTTGCAGATTTCAGTCGTCGTGTTACTTGTGCACAA
ENST00000263269_part_10_original	.<<<<<<<...................................................................>>>>>>>........................................................................................................	.................<<<<<<<<...............................................>>>>>>>>..........................................................................................................	TGCGACCCTTCAGTGATGACCCAGCAGACCTCCAAAAAGCCTCCTCTGCCCAGATCTCCAGCCGGGTCTGGGGCTGGGTTGCGGAGGGGAGGGTCTGGGAGTCCACACTTCTCCACCAACTTCCCTTCCCACTCTCTTATTCCACATTGCAGTGTTTGGAATAAACCATGTTTTTATGCCTCCTCA
ENST00000263354_part_2_original	...............<<<<.................................................................................................................................>>>>..................................	...............<<<<.....................................................................................................................>>>>..............................................	TCTGGGGAGTGCCGCGGGCCACAGTGGGCAGGTGGCACCGGGGGTCAGCATGCAGGGGCGCCAGAGGCCCAGGCTGCTGGCCGGACAGTCACCCTCTGTTCTCGCTACATCCCTTGCCCCCTGTCCATTTATTTAAGCCCCCATAGGTGCCCTTCACCCCCAAAACCAGCTGTACAGAATCTTTGA
ENST00000263370_part_10_original	............................<<<<<<.................................................................................>>>>>>.................................................................	............................<<<<<<<...............................................>>>>>>>.................................................................................................	GGTTCAGAGGCTGGGAAAGTGGGCCTCCCCTTGCAACTCAGAGCTGCTGCACTCAGGAGGGCCCCATCCAATCCCGGGCCCCTGCAGGGAAAAGCGCTGGGTGTGTGTCAGAGGCGCAGGGTGGGTGGGGCTGCCAGCCAGGACCCTGGCCTGCAGCCTGATCCAAACCAAAGACTGTAGAACCCT
ENST00000263383_part_2_original	............................................................................................................<<<<<......>>>>>..............................................................	.............................................................................................................<<<<...........>>>>..........................................................	CCCTGGGCCTATCCCATGAGGCCCAGTGACTCCACAACCTCCCTGAGGAGGGGATGGAGGGGTCAAATCTCAGAGAGGCTCTCTTGTGAGCTCTTGGACCCTCCTCTTCACGGACCCAACTGTGCCGTTTGTCCCCTCTCTTATGGAGACTGAATAAACCACCTCTGGCCCATGTAGGCCCAAGTA
ENST00000263388_part_9_original	<<<<<<.....................................................................................................................................................>>>>>>.........................	..........................................................................................................................................................<<<<<<<<<.........>>>>>>>>>.....	CCTTTGGGAACTAGGGGGCTGCTGGTGGGAAATGGGAGCCAGGGCAGATGTATGCATTCCTTTGTGTCCCTGTAAATGTGGGACTACAAGAAGAGGAGCTGCCTGAGTGGTACTTTCTCTTCCTGGTAATCCTCTGGCCCAGCCTCATGGCAGAATAGAGGTATTTTTAGGCTATTTTTGTAATAT
ENST00000263390_part_3_original	.............................................................................................................................<<<<<<............>>>>>>.....................................	..................................................................................................................<<<<........>>>>........................................................	AAATGCTGCTACCAGTTTACTAACAAAATTGCGAAGAAGGACCGCGTGGAAGGAAGGACGGCAAAGTGAGTTCAGAACTCTATAGCAAACCAGCTATAAAAAGCGTTAGTCCCTCACCCCCAAAGAGGTGCGGACACTTTCCAGCACCTGAAAGCTGGGGCCTCAGTTGCAGGCAGGCACAGAAAA
ENST00000263408_part_6_original	...........................................................................................................<<<<<...>>>>>..................................................................	....................................................................................<<<<............................>>>>..................................................................	CAAATGCTGAGCACCAGCCACGTGCACAGCAGTTGCTTTTACTAGTCTTAGCTCTACGATTTAAATCCATGTGTCCAAGGGGGAAAACATATTATATTTGTAACCAAAAACTACTAGTTTACCAGAGGACTGAAGGGAGATAAAGAGGAGTTGGTTAATGGGTACAAAAATCCAGTTAGATGAAAG
ENST00000263433_part_2_original	........................................................<<<<<<........................................................>>>>>>..............................................................	..............................................<<<<<......>>>>>............................................................................................................................	GAAGTCTCAGAGAAGCCATAGCCCCCCTGGGACCTCCGGACTGGGAGGGGAGCAGAGTCCCCAGGAGCCGAGGGGGCCACCCGAGGCCAGGATGGAGGTGGGAGGCCGAGCCAAGCAGGGGGACGTTGCCAGAGGGGACCAGGGCCAGAGACGGGACCAGGAAGGAACTGAGGACCAAGAAGTGCA
ENST00000263563_part_10_original	.................<<<<<<.............................................>>>>>>................................................................................................................	...................................<<<<<<.........................>>>>>>..................................................................................................................	AGGATGGCCTGGTGCCCCCACCTGCTGCAGCAGGAGCCCCAAGGAGTGCTAGCTGAGGGTGGTTGCTGGGGTGGTCCTCATGGACAGTGAGGTGTGCAAGGGTGCACTGAGGGTGGTGGGAGGGGATCACCTGGGTTCCAGGCCATCCTTGCTGAGCATCTTTGAGCCTGCCTTCCGGTGGGAGCA
ENST00000263593_part_8_original	...............................<<<<<.............>>>>>....................................................................................................................................	................................................<<<<<<...............>>>>>>...............................................................................................................	CAAGCCCAAACCAATTCTGTTCCTTCAATCTAAATAGTGGTAATATGAATGTTTAAGAAATGAAATAAGAAACATGTGCAGGCACTTTGGAAGGTGCTAAGTGACTGCCCTAAGGAATGAAAAGCAAGGGCCAGGTGGGAGTAGCCCAGCGAAGGCACTTGGGCTGCCAGGAACAGGAGGCGTGGG
ENST00000263604_part_1_original	..............................................................<<<<<...................................>>>>>...............................................................................	.............................................................<<<<<....>>>>>...............................................................................................................	GCCAGCCCTGCACGGAGCTCAGGCCACCAAGCCCGGGGTCCTCAGGAAGGACGTGGAGGAGCGTGTGAGGACACGGTGGCACTAGCGTGACCCTGGGGATGGCACACTCTACTCACCATGGCTCCTGGGACTCCACCCTGGAAAGGAGCCCCTCATGCGGGGGGAGGGCCAGCTCACCCCTGGGCA
ENST00000263620_part_10_original	..............................................................................................................................................<<<<................>>>>....................	..............................................................................................................................................<<<<<.........>>>>>.........................	TGAGCCCAGCACATCGGATCCCTGGGGCTAGAGCCGCGGAGCCAATGAACTCAGGTGCTATGGGCCGGGCTGGGGCAGAGGGTGCATGCTGGGGTCCCACCGGCCAGGGGCCCCTGACAGTGAATTGCTGACTGTGATATTCCACGATGCTTTTGCTTGTGCCGTGCTTGTCTGCTGGGCTCTCGA
ENST00000263620_part_12_original	....................................<<<<..................................................................................................>>>>............................................	..........................................................................................................................................<<<<<<..........>>>>>>..........................	GTCAGGGGCCTGGAAATTTTTTTTTTTTTTTTTTTTTGAGACGGAGTTTTGCTCTTGTCGCCCAGGCTGGAGTGAGTGCAATGGTGCGATCTTGGCTCACTGCAACCTGCACCTCCCAGGTGCAAGCGATTCTCCTGCCTCAGCCTCCGGAGTAGCTGGGATTACAGGCGCCCGCCACCACGCCCA
ENST00000263620_part_32_original	............................................................................................................................<<<<<<.....>>>>>>.............................................	................................................................................................................................<<<<....>>>>..............................................	AATGGGAGGCGGTTGCAGAGGGTCTATGGGGCCCGGTCCTGGATACTCGGCAGGAAGCCGTGTCTGCAGAGGCTCCTCCCTGCCTCAGGTGGCCCCGTTCAACCCCAGCCGTGCCCATCTCCTGCCACCGCCTGTCGGTGGGGGTTTAAATTCGGTGTGGCTTTCTGGGGTGCAGCTCAGCACCCC
ENST00000263646_part_9_original	.....<<<<<...................................................................................>>>>>........................................................................................	.....<<<<...........................................................................................................................................>>>>..................................	CTCCTGCTGCGCTCGTGCCAGCTCCGTGGGTGTCCTCCCAGGGAGCTTCTCTTCTCAACAGGCCTTGCGAGGCTGGGGTGAGAGGTGATAGAGGCAGCACTGTGCATGATTCCGAGAGGGTGTGGTGGCACTGCCAGCCGACTGCTGACAGCTTGGGAGCTGCTGTGCCCAGGACGTGGGTTCAGC
ENST00000263800_part_1_original	...................................................................................................................................................................<<<<<...>>>>>..........	..................................................................................<<<<<............................................................................>>>>>..................	GCCCCAAGGGGCCCTGAGGGTAAGGACTGAGGCACTGAGGGTCCCTCCCTATACTCCTCAGGCTCCTGGGTGGCCTGTTATGCCAGCGGCCTCTGTTCCCTGCAGTCTGTGCTGTGTGTCTGGGCCTGTCTCGGGGCTGGCCTGGCAGCGCTGCACTTGCCATGCTGGAAACCAGCCCAGGCCTCC
ENST00000263846_part_18_original	.................................................................................................................<<<<................>>>>.................................................	......................................................................<<<<<......................................>>>>>....................................................................	GCCTGTGACACCCCAAAGAGAAGAAGGGGACTCTGGATAGGGTCCCCACATCCAGGGCGTGGGGAGACCATTGGCATTTGGGAACCATTTTCCTTCGAACGGCTTCCCCTTGAGCTGAGCATTCTGCTTGCTGCAGTAGACGGGTCGCCTTTTGCCCATACCGAAATTTTCTGAAATTAAATCGCA
ENST00000263846_part_28_original	.........................................................................<<<<<........>>>>>...............................................................................................	.....................................................................................<<<<<<<........................................>>>>>>>...............................................	GGAGGGCACCGGAGCCTTGCCACCATCCCAGGACTTTGGGCAAGTCACCCGCACTCCCTGGGCCTCGGTTTCCCCATCTGTAAAATGATGGTAATAATACTTCACCTACCTCATAGGGGAGGTTGTGAGGCCACCATCACCTGACCTGGGGGTCAAGGCAGGAGGACTCCGAAGGTGCTACCCGTG
ENST00000263846_part_9_original	............................................<<<<<....................................................................................................................................>>>>>	....................................<<<<<............................................................................................................................................>>>>>	AGAACTGGGCTGCCTCCTGCCATCCCCCCGTCTCCTCCCCTTCTCCCCTTGGTGCCCCCCTCTGCTCAGAATCTGAAGTAGTTCCCTCCTCAGCAATTTCATCTCTTGAACACTGACTCACACCTTTTAGGCACCTACTGTGTGCATAGCATTCCACCAGGACTCATCTCCCTTCCTTCTCAGGGG
ENST00000263849_part_23_original	............................................<<<<<<<<<<<<<...................................................................................................>>>>>>>>>>>>>.................	....<<<<<<....................................>>>>>>......................................................................................................................................	GTATTTTATTTTTATTTATTTTCACAAGTATTTGACAGTATGGTAGAATAAAAGATGATTGTAAGATTAAAAATGTAAAAATTGCTTATGTATTATTCTGAATTGTGTTAGGTTGAAAAAGATGATTGTGGTGACTATTATTTCTTGTCCACTATTTGTTTTTTGTTTTTTCACCAATAATGTCTT
ENST00000263946_part_14_original	..................................................<<<<<............................>>>>>..................................................................................................	..............................................<<<<.................................>>>>...................................................................................................	CTCACATCTCAGCCAGGGGCCATGCCCCACTTCCCCTGACCCCAGCTGTCTTGTCTCCACTCTGTGAAACCCACAGGGGATGTGATAAACAGGGCTATTAGGGGTATCAGCCACGTCGAGCCCCCAGACTCTGTGCACTTCAGACCAGCAGCAGCAGGAGGGCTCCCGAGGGCCTTATGAGAAAAC
ENST00000263955_part_2_original	...............................................................................................................................................<<<<<<<....>>>>>>>.........................	........................................................................................................................<<<<<<..................>>>>>>....................................	ATTGTAAATGCACTTTTCCATGGAATAATTTAGGGAAGTGTTTTAATGTTAAATTACTAGTTGCTAGCATGTTATGATTTCATATCCTGAGATAGCTCTGCAGATAAGAAAATATTTAAATATATGACAAAAAGTAAAATTGTACATGTGAGTTTACATGTTAATGAAATAATTCAACTTCAAATG
ENST00000263980_part_12_original	.........<<<<<<<<............................................................................................................................................>>>>>>>>.....................	......................................................................................................................................<<<<...................>>>>.........................	GCCTGACCTCCAGTCCTGCTGGCCTGCTCTTACTTCCCCCACCCTGGGTTTGGCCCCTGGAACCTTTCCCTTGTGTGTACCACACCCTGCCTGCTGTGGAGCCCATTGTGGAGGCGGTGGGGGGGAGAAGGCCTCCCCTGAGGATCCCCTGTCCCCTGGGGCTGGTGGATTGGGCAGAATCCTGGG
ENST00000263980_part_3_original	.............................................................................................................<<<<<..........>>>>>.........................................................	.................................................<<<<<<.....................................................................>>>>>>........................................................	CCCACCAGAGCTGCCTCCCCAATCCATTTGGCAGAACTGCTGGGGCTGGTGAGGCCGGCCCTGCCCCTCCCTAGATCCAGGCTTCTCCCGGACCTGGACTAGGGCCTCGGAGGCTCCTCCCTCTGCCTCATCCTCCTCCTCATTCAGACCAATCTTAGTTTCTAACCAAAGAGTCTCTGGCTCAGC
ENST00000263981_part_9_original	.......................................................................................<<<<<<<<<<.....................................................>>>>>>>>>>..........................	.........................................................<<<<<<<<<<....................>>>>>>>>>>.........................................................................................	TGTCCCAACCCTGTACTGTACTCCCAGTGGCCAAACTTATTTATGCTGCTAAATGAAAGAAAGAAAAAAGCAAATTATTTTTTTTTATTTTTTTTCTGCTGTGACGTTTTAGTCCCAGACTGAATTCCAAATTTGCTCTAGTTTGGTTATGGAAAAAAGACTTTTTGCCACTGAAACTTGAGCCAT
ENST00000264020_part_1_original	..........................................................<<<<......>>>>..................................................................................................................	.........................................................<<<<<....................>>>>>...................................................................................................	GACACTTCCCAAGCTGCTGTTTCAAGGCTGAGCTGGCCCCTCTGCCCCAGCTGAGATGGACAGATCGTTGTCAGCTACTTGATGTCCTTGCCCATGCCACAGCTTGGCTCAGGGGCAGTGCATGTCCTGCTGCCCTCTCTGCCAGAGGGCACAGAACATGTTTGTTTAATGAACCTGCCTGCCTCA
ENST00000264025_part_13_original	...............................................<<<<<..........................................................................>>>>>.......................................................	.......................................<<<<<...>>>>>......................................................................................................................................	GCATCCACACGGAGGGTAGTGGGGAAGGAAGCCCACATGGCAGAAGCTCTGCAAACACAGTCCGAGGGACTGAGGAGTCCATACAATGCCTCACACACAAAGGCCATTGTCAAAGCCTCGGGCCTGGCAGAAAGTGAGGGGGGTGGGGCCGCTAGGCCACCTCCTGCTCAGCCACCCCTGGTCCTC
ENST00000264025_part_18_original	.........................................................<<<<<...........................................................................>>>>>............................................	..........................................................<<<<......................................................................>>>>..................................................	TCCAGTTAACTCACCCCAGGGTGTCAGGGGCTCTGCAGGATGGCAAGTGTTGGGGAGGAGGGAGGCAGACCACTCTGTGCCCCACGGGCACTGACCCACCCTGCCATAGGCTTCCTAAGGGAGCCCCCCAACCCCTCCCCTCCCCTCCCTGGTGCTGCTATTGAACCCCCTGCCAGCTCCATTTCT
ENST00000264025_part_36_original	........................................................................................<<<<..................................................>>>>........................................	........................................................................................<<<<<...........................>>>>>.............................................................	CTGACTGCCAACAGAAACCCTCTCCTAGTGAGGGGCAGGTGGGTGTGCCCCAGGTCCCCACACCCACAGGGAGGCTTCACACACTGCCCAGTACCGGGGATGCCAGGAGGCAGGCCCCTCTGCTGCTGCCACTGCTGCCAACACTGCCCAGCTTGTGAGGCCAGGAGGAGCCCCTGTCCCACTCGG
ENST00000264039_part_12_original	................<<<<<<<...................................................>>>>>>>.........................................................................................................	.................<<<<<..............................................................................>>>>>.................................................................................	AGCCAGCTGCAGGGCACGGGGACCTGGATAGTTAAGGGCTTTTCCAAACATGCATCCATTTACTGACACTTCCTGTCCTTGTTCATGGAGAGCTGTTCGCTCCTCCCAGATGGCTTCGGAGGGCCGCAGGGCCCACCTTGGACCCTGGTGACCTCCTGTCACTCACTGAGGCCATCAGGGCCCTGC
ENST00000264110_part_5_original	.........................................<<<<<<<<<<...............................................................................................>>>>>>>>>>..............................	..........................................................................................................................................<<<<<<<.....>>>>>>>.............................	CTCAACTGTGACGGTAGTAGTATTATCATTTATACCAAAGTTTTGCATAGTCCCTGTTGACTTTGTAATGTTAACGGAGTCATAAAAGCACTAGGCAAGAGAAAGATAGAAATTTGCTTTTAATCTTTTTGCCTTTTATTTTGCACATTATGCAAAAGGAAAAACATTAAAGAACACTTTTTTTTA
ENST00000264156_part_12_original	.............................................................................................................................<<<<<...........>>>>>........................................	..............................................................................................................................<<<<<.....>>>>>.............................................	AGCAGCCAGAAATCTATTAGTAGAAAGCAAGACAGATTAATATAGGTTAAAACAATGATTTAAATATGTTTCTCCCAATAATTATCTCTTTCCCTGGAATCAACTTGTATGAAACCTTGTCAAAATGTACTCCACAAGTATGTACAATTAAGTATTTTAAAAATAAATGGCAAACATTAAAAACAA
ENST00000264193_part_1_original	.........................................................................................................................................<<<<<...............>>>>>........................	...................................................................................................................................<<<<<....................>>>>>.........................	TGCAGGCAGAATGGCTGTGCAGGGGTTTGGAGGGCACACGATGTGTGCTCCCCATGCCACTGGTCGGCACTTTGCCACTGTGTGGCAGTTACCCGTGCCTTAGTCTTCTCCACTCTGCACCCTACCTCGTGGGCAGATGATAACATGTTTTGGATGCTGTCAGTGATGAATGGTGAGATGGCAGAT
ENST00000264198_part_2_original	..<<<<........................................................................................................................................................................>>>>........	..<<<<<..........................................................................................................>>>>>....................................................................	TAGCTGTCACCTCCAGGTATGATTGAGGGAGGAATTGGGTAGAAACTCTCCAGACCCATGCCTCCAATGGCAGGATGCTGCCTTTCCCACCTGAGAGGGGACCCTGTCCATGTGCAGCCTCATCAGAGCCTCACCCTGGGAGGATGCCGTGGCGTCTCCTCCCAGGAGCCAGATCAGTGCGAGTGT
ENST00000264377_part_28_original	..............................................................................<<<<...........................................>>>>.........................................................	................................................<<<<<........................>>>>>........................................................................................................	AATCATGTTGGTTACAAAACAAATTAAATCTCTATTGTTAACTTTTAAGCATTTCACAAACAACATTGTAAATGTGCGATGTTACGTTTTAAATCAGACCACAGTGGTCCCCAAATATTATGTACATATGGCAAATGTCAGTGTAACTTTTTGTTACACTGGCAATTTCATAGGTAATCGAACCTA
ENST00000264409_part_2_original	...............................................................................<<<<<......>>>>>...........................................................................................	..........................................................................................<<<<.................................>>>>.......................................................	TTGTTAATCTTTTCTACAGAATGATTGTCTCTACCTCTTTATGCCAGAGGCAGAACCTACAGGTGCCCTTTTTGGCTTTTGTTGTTGTTGTAACATTAGCCCCATGGATTGTAAGGTGGTTTACTGAGTTAAAACAGATTCTGCTTTTGTAAAATGATGGCATCACTGTGGACTGAATGAAATATT
ENST00000264552_part_2_original	..........................................................................................<<<<<.......................................................................>>>>>...............	.........................................................................................<<<<<<..........................................................................>>>>>>...........	GGGAGGGTACAGGGGGCACTGGGACCTGGATTTGTTTTTCTAAATAAAGTTGGAAAAGCAGCTTCTGTGTCTCACAGATGCCCCAGGACCGCTGCATGGTGCCATGTGGCTCTGGGAGTTTGGCTCCCCTGCACAGGCCCTGGGTCCTTGTAAAGCCTCATGGACTGCAGCAGTGGGTCCATCTAG
ENST00000264605_part_9_original	......................................................................................<<<<..............................>>>>..............................................................	......................................................................................<<<<..................................>>>>..........................................................	TCTAGCCTGGCTCTGCCCCTCACTGCAGTGGATCCAGTGGGGCAGAGGACAGAGGGTCACAACCAATGAGGGATGTCTGCCAAGGATGGGGGTGCAGAGGCCACAGGAGTCAGCTTGCCACTCGCCCATTGGTTACATAGATGATCTCTCAGACAGGCTGGGACTCAGAGTTATTTCCTAGTATCG
ENST00000264644_part_11_original	......................................................................<<<<<<<<<<<..........................................................................>>>>>>>>>>>....................	........................................................................<<<<<<<<<<..........................................................................>>>>>>>>>>....................	TAACTGCTAAGGAGGGAGTTGACATCCCCCTTCTGGCTCATGTGTCTGACACCAACAACATGGTCTCTGTCCCTCTCTCTTTGACTCTCCCTTTGTCCTCCCCATAGAGCTGGGGTGGGGTGGATCCCTATACCTGGGGCAGGCAGCCCCAAAGTGGGGGAGGGGGATGGCAGAGACTGTAAAGGC
ENST00000264710_part_18_original	..............................................................................................................................................<<<<<...........>>>>>.......................	...........................................................................................<<<<<<............................................>>>>>>.......................................	GATGATACCTTTGTTGAAAGAATTGTGAATAGCATGATTCATTTCTAGCAGAGGCTGAGTTTAGGACAGCAGCTTCCATTGAGAAGTCTTTCTGTGTCGTGAATAGCATTTTAATGACCTCTTGGCTCACATAAGCAAACAACATAGGGACGTATCTGCTATGAAAATCCACAAATTTTTCAGATA
ENST00000264717_part_1_original	.<<<<<<<...........................................................................>>>>>>>................................................................................................	...<<<<<<.......................................................................>>>>>>....................................................................................................	ACCCATGTTTCTGGGTGGGTGAAAGGGGCCCAACCCTGCCCACTTCAGCCCAGCCCGCCCAAGGGGACTTGTGCCAGCAGAACATGTGGGAGGAAGAAGCCCCGTTTCCAGGGCATCCGCAGCCCAGGGTAGGGAGAAATATTCTCTCCACTTTGGGGGAGAGTTCTTGCTCTCGACCTAGTGGTT
ENST00000264748_part_10_original	.........................................<<<<<...............................................................................................................................>>>>>........	.............................................<<<<<...........................................................................................................................>>>>>........	GACATGCACACACGTGCAGATATGCTGTCCGGATACACACGCACGCACACATGCAGATATGCTGCCTGGGCACACACTTCCGGACACACATGCACACACAGGTGCAGATATGCTGCCTGGACACACGCAGACTGACGTGCTTTTGGGAGGGTGTGCCGTGAAGCCTGCAGTACGTGTGCCGTGAGG
ENST00000264808_part_16_original	........................................<<<<.............................>>>>.............................................................................................................	...........................<<<<.........>>>>..............................................................................................................................................	TAAGGAGAAAGGTTATCTGAGACACAGTTCTTTGACTTCAGGAATCTCATTTTAGAATTATATTCATGCCCAGTTCCAGTTTTAAAAAGAAACATAAAGATTCAATGTAGACATTTGAATGTTGTAAAATACTAAATTTGAAACTCAGAAGAGATAACTTTTAAAAACATAAATCCTAAAATTATA
ENST00000264808_part_8_original	.............................................................................................................................................................<<<<<......>>>>>.............	.............................................................................................................................................................<<<<......>>>>...............	AGGATTCTTAGGAAACATTATTTATTCTCATCATTCAGATGCAGACATTCATGGTCTGGAATACTTTTATAAGTTCTACACAAAAATGACCATCACATTTAAATATTCAGCAGGCTACCCCTCTTGAATTTAGACCATTTAGCTTTAGAAATTAACAGTATACCAATATATATAATTAAAAATAGA
ENST00000264839_part_16_original	...<<<<<<<<................................................................................................................>>>>>>>>.......................................................	...<<<<<....................>>>>>.........................................................................................................................................................	AGAGCAGCATGACTTGGAACTGTTCAGAGCTGCATGCACATTTTGTAAAAAAAAAAAATTTTAAAAAGAAAAGAAACAAAAGGTTATTTAATAATGTATGTTAGTTCCACATAGGCCAGCTTGTATGTTGCATGTACTTGTACAGTTTGCTTGTTAATTACTATACCGAAATAACCAAGAAATCTA
ENST00000264839_part_3_original	.............................................<<<<.....................................>>>>................................................................................................	......................................................................................<<<<................>>>>............................................................................	CTATCAAATTTACAGGAAGAATCAACATGCTGGTGAGAGTCACTGATGCTTCTAACAAATAGAAAAAGAGGAAACTTTAAATCCACGCATACACGTACACACACACATGCACACACACACACACCAAATTGAACAAACTGGAAACTCTCACTCTGTGAAAAGTTGTATTCTACACATTTCTGCACA
ENST00000264852_part_6_original	.......<<<<<<...................................................................................................................................................>>>>>>....................	.......<<<<.........................................................................................................................................................>>>>..................	AAGAGGATGTGATTCTTTAGAATATGGCGGGGAGGTGACCCCAGGCCCTGCCCTACTGGGATAGATGTTTTAATGGCACCAGCTAGTCACCTCCCAGAAGAAACTCTGTATATTTCCCCCAGGTTTCTGATGCCATCAGAAGGGCTCAGGAGTGGGGTTTGTCACACATTCCTCTTAACAAGTAAC
ENST00000264972_part_3_original	.............................................................................................................................................<<<<<<<.......>>>>>>>........................	.....................................................................................................................................<<<<....>>>>.........................................	GGCTGGGGAGCAGGGAGGTCCGGGAGGGTGCGGCTGTGCAGCCTGTCCTGGGCTGGTGGCTCCCGGAGGGCCCTGAGCTGAGGGCATTGCTTACACGGATGCCTTCCCCTGGGCCCTGACATTGGAGCCTGGGCATCCTCAGGTGGTCAGGCGTAGATCACCAGAATAAACCCAGCTTCCCTCTTG
ENST00000264977_part_14_original	................................................................................................................................................................<<<<........>>>>..........	................................................................................................................................................................<<<<.............>>>>.....	CTAGATTTTTTTTTTAACTAGTTCTGAAAGTGTCAAGAATAGCTTCCCTTTCCACCCTACCTAGGTTCCCTCCTTGCTGGCATAAAGGCCAAGCAGTGAAATGAACCTTGGGTTAGAGTTATGGTAGGCAAAAAGAAAAGGAGAATTTAGGAAATAAATATGCTATAAACAAGGTACAGTACAGTG
ENST00000265000_part_3_original	...........................................................................................................................................<<<<....>>>>...................................	.............................................................................................................................<<<<<<<......>>>>>>>.........................................	TTTACAAGACTGCTTTTACCTTAAACTTTGTAGATGTTTACATCTTTTTGTTGTGTTTTAAGATGATGTTGGTAATTTGTGCCTTTAGCTCTGTTTTATTAGACAGAGTTAAAGCATGTTGTCTTCTTTGGGATTACACTCAGGGGTCTGAAAGGCAGTTTGATTTTTATTTTTAACACACTTGAA
ENST00000265104_part_6_original	......................................................<<<<<<<........................................................................................>>>>>>>..............................	............................................<<<<<<...................................................................................................>>>>>>...............................	AAGCAGCCAATTAAAAATACCTTTTAAAAAATAGAAGGAAATAGAAGAATGGATTAAGAATGTAAATAGAAAATTTATGTAAACATAGAGAATAAACGTAGAACAATGCTTAAGCCTACTTATAATTAATAATGAAATACTAATTGATAATTCTTATAATAAAAATTAAAGCTAAAAGTAAATGAT
ENST00000265109_part_17_original	......<<<<...........................................................................................................................................................>>>>.................	..........................................................................................................................................<<<<.......................>>>>.................	CAATGACAGCAAAGCAAAAATGGCTTTAAAGCTTGGTGTTACTTTTCTTAAGTTGTTTAATTATAGTTAAGCAATTTCAAAAATGCTCCAAAGAAATGTGAAAGGACCTTTTGTCACAGCACTTCAGAAAATACACAACAGCCCCTTCTGCCCCCGCACAGAAATGCTGCAGAGTATATAAAACTT
ENST00000265112_part_15_original	..............................................................................................<<<<.............................>>>>.......................................................	.....................................................................................................................<<<<<....>>>>>.......................................................	GAGTCAGTGGCCTGGGAGAGGCAGACACACCCTCTGTGTGCGTGGGCACCATCCAGTCGGCTGCCAGTGCAGCTAGAACAAAGCGGGTGGAAGAAAGTGGGATTAAGTTGGCTTGCTGAGTCTTCTGGCTTTCATCTTTCTCCTGTGCTGGATGATTCCTGCCCTTGGACATCAGACTCCAGGTTC
ENST00000265162_part_24_original	........................................................................................................................<<<<........>>>>..................................................	........................................................................................................................<<<<<............>>>>>............................................	AAAATATGGGAAGCAAGGTCATGTAGCAAAAAGCAAGGCCAGTATTACTGCCTCCCCTCTAGGCAGCCCACTCCTGTATTCCAGATCATTGCTATGTACCCACATAATTATAAATTAGGAGTTTAAATAATAAAACATAGACGTAAAACTGACAGGCAAGGGAGGTTTGGGAAACAGGGGTGAGAT
ENST00000265164_part_3_original	...........................................<<<<<<.........................................................................................................................>>>>>>..........	..........................................<<<<<<<.............................................................................................................................>>>>>>>.....	TTTAGCTAGGCATGGCGGCGCATGCCTGCAATCCCAGCTACTTGGAAGGCTGAGGCAGGAGAATCACTTGAACCCAGGAGGTGGAGGCTGCGGTGAGCCGAGATTGCGCCATTGCACTCCAGCCTGGGCAACGAGTGAAACTCCGTCTCAAAAAAAAGAAAATGTCTTTCTCTTCCTTTTATATAA
ENST00000265272_part_16_original	......................................<<<<<<<...........................>>>>>>>...........................................................................................................	........................<<<<<<<.....>>>>>>>...............................................................................................................................................	TTTATTTATGGGGCTAGAATTCCCATGCATAGAGAATATGTGTAGGGAGCCAGAAACTCTTTCTATGAAATGCTATACAAATCTTTCCATATGTGGGTTCACTATCATCCTTCAGTTTTAGCACTGGCATTTGCAAAGCCAGAACAATAACTGAAGAATGTACAATAAAAACTAGAATGCTGGGGT
ENST00000265340_part_10_original	...................<<<<................................................................................................................................................>>>>...............	...................<<<<<<................................................................................................................................................>>>>>>...........	CCCCCTCCTCACCGCCCGCCGTGCAAGAGTCGAGCCGGCAGAGCAAGGGGCGCGGCCCCAGGGCCCTGCGCCCACTTTGCACACCCGCTCTCCGGCCCGCGCCCCTGTTTACAGCGTCCCTGTGTATGTTGGACTGACTGTAATAAATCTGTCTATATCGACTTGTCCATGTACGTCTATTAAAAC
ENST00000265340_part_1_original	.............................<<<<<.............................................................................................................................................>>>>>......	.............................<<<<<<..................................................................................................................>>>>>>...............................	CCGCCCCGCCGCACCACGCGGGCCGGCGGCCGGAGCGGGGAAGGGCGCGGGCGCGGGCGCGGAGGACGCACGCGGGGCCCCGGCTCGCAAGCCCCAGCTCACCGCGCCGCGGACCTCACACCTGCGCAGCCCCCTCCTCCCACTTCCCACTCCGGGTTGGTTTTGTGTTTGCTTTTCCGGACCCCA
ENST00000265340_part_4_original	...............................................................<<<<..........................>>>>.........................................................................................	........................................<<<<...................>>>>.......................................................................................................................	TTCTCTCGGGATGGCGCGGGTGGTGTGTGTGTTCCCACGGGCCCCGGAGGCCCACTCCGCGGAGGGCACGCGGCGCGGTAGGCGAGCGCCGAGGCCCAGCGGCCGGGGGAGGACGACCTCGTATCCCGCGTCCCCGCCGCGCTGGATCCGGACTGAGTGGCCGGGCCTGCGGACTGGATGTGCGGG
ENST00000265340_part_8_original	...........................................................<<<<............................................................................>>>>...........................................	.........................................................<<<<<<.................................................................................>>>>>>....................................	TAGAGCCTCGCTGGCCCCGCGCCCCGGAGCCCTATATTAAGGCCACGGAGCGACAGCGGGCAGTGCGGGCCTGGCGGGAGGTGGGGGAGGTCCATCTCAGAACACCCCAGCCTTGAGCTTAGCTGCAGGCCCAGGCCCTCTGCTCTGCTCCCGGGCTAGGAGGTGGCCCTCTGTCTGGGCGAACAG
ENST00000265346_part_6_original	........................................................................................................<<<<<................................>>>>>........................................	.........................................................................................................<<<<...............................>>>>..........................................	GTGGCCCCTGTGCCCAGCAGTCCAGCTCTTGGAACCTCGCTGAATGGCAGCCTCTTGGGGGCCTGGAGCTCTGGCAGCCCAGCCGTGTGTGGTGTCAGGTTCCTCTCCCCACCCCAGCTTCAAGCAGAGGCCTCGGGGTGGGGGAGCTACAAAGCACAACAATGTACATAGTGTAGAAACACTAAC
ENST00000265346_part_7_original	.........................................................................................................<<<<<.................................................>>>>>......................	.......................................................................................................<<<<<<........................................>>>>>>...............................	GTCAGGTTCCTCTCCCCACCCCAGCTTCAAGCAGAGGCCTCGGGGTGGGGGAGCTACAAAGCACAACAATGTACATAGTGTAGAAACACTAACAGCTGGGAGAGGGGAGCCAGCTGTCCAGCCAGCATGTTCCTGTTGTACAGCCCGGTCTCCCTGCGCGCTCTGCTCCTTCCCATGTGCAGACAG
ENST00000265354_part_13_original	......................................................................................................................<<<<<<<.......>>>>>>>...............................................	.....................................................................................................................................<<<<<<................>>>>>>.........................	TGCCACACGCATGGGCATTGCAGCCTTGCGCTGTCCCAGGCATGCAGCTGCCTGGGGCCCAAGTTGCAGTGAGCAGGGTGGGGTCTGGGAGGGGGTGAGAGGCAGGAATGGGGGTCAGAAGAAGTGGGAGCAGCTTCTTGGGCTGAGTGCAGCCAAAGGGGAGCCAGAAATGGGCAGTTCTCCCAG
ENST00000265354_part_16_original	........................................................................................<<<<<<..................................................>>>>>>....................................	..................................................................<<<<<<<<..............>>>>>>>>..........................................................................................	AATTTGTACAGGGGCCATGCCCCACCCCCCTCCTCCCCCTTTGGGGTAGACCTTGAGGGTGGGCCAGCATAGGGGGGAGGGTCTTTTACCCTGTGTCAGAGCCTACCTTCACCACCTATATCCAGAAGGGGAGCTTTTTCAGAAACAGGGCAGCAGTGGGGTGAAATTTTCTTAACCCCTAAGACT
ENST00000265354_part_4_original	....................................................................................<<<<<....>>>>>........................................................................................	..............................<<<<<................................................>>>>>..................................................................................................	ATGTTTGCCATGAGTATTAGCTTACCCAATGGGACCGTGCCCCACCTCCCCACACACAGGCCTTCTGTGGGGCTGGGCACCGTGTCCTCCTCTGAGGAAGCAGTTGGGGCCCTCTTGCCAGCCTCCTTGCTGACCCCAGGTCAGCCCTGTGTCTGTCACAGGCTGGGTCAAAAGAGCCCTGGCTCT
ENST00000265381_part_4_original	...................<<<<<<<<.......................................................................................................................................>>>>>>>>................	..............<<<<<....>>>>>..............................................................................................................................................................	GGGTGTGTCCAGGGGGTGGGCTGTCACTGCTTGAGGGAGAATCCTCCCTTCCCAGGAGGTGCAGACTTCTTAAAAGGAGCTCGCGGGGCAGCAAAGCAGCTGATTCAGCAGTGCCTAAAACCCAGTTGCTGATCCCTGCTCTCTGAGTTTATCTGTGGGAATGTGGTAGTACCCAGGGCCAGCCCA
ENST00000265437_part_8_original	..............................................................................................................<<<<<<<<..............................................>>>>>>>>..............	................<<<<<..............................................................................................................................................>>>>>..................	TCTACTAATGCCTCTTCATTCTTTTATACTCAGCTTTCTTTAAAGTTCTTCTAAGCTGAGTTAGGTGTCTGTCCTTTATGATCCCGCAGTATTCCATGAATACGTATATTCTCACATTTATTGTACTGTATTATAATTGTTGAAAACTTGTCTGTCCCATTTAGAATGTGAGCTCCTTGAGAGCAG
ENST00000265459_part_1_original	....................................................................................<<<<......>>>>........................................................................................	............................................................................<<<<<<<<<<<<................>>>>>>>>>>>>......................................................................	GCCCCCGGCACTGCGCCCCACTGCCAGCTGCCCCTCCTGGGAGGGCCCGGGAGGAGGGTGCCACCCTCTCCCTGCCAGGGGCCTGGGGACCCTCTCCCTGGCTGCCTCAGGCTTCTCTTACGAAGAGGAAACGCAAAAAAAGAAAAGGAAAAACCCCGTGCTCGCCCCCTTCCTCCTGCCGTCCAC
ENST00000265459_part_9_original	....................................................................................................<<<<<<<<<....................................>>>>>>>>>................................	..................................................................................................<<<<<<.............................>>>>>>...............................................	GGGGGTGGGAGGGAGGGGAAAGGCAAATGCAGATATATATTACAGACAAATACTCTAGATTCCACGAGCAGCAGCCTGTGGCACCCGCTGGGCGCGGGCAGCAGGGAAGAGGGAGCAAGGCATTGTCCACAGACTGCTGGGGTCACTTCTTTGCCCACGGGCTCCCTGCTCCCCCAGTTTTTTTTC
ENST00000265460_part_20_original	............................................................<<<<<<<.....>>>>>>>...........................................................................................................	.................................................................<<<<....>>>>.............................................................................................................	GGAGCCCATCTGGACACAGCACAGCCCCAAAACCGTTAGCAGCTGGCTCTGTTTCCAAGCCTGGGGAGGGGTTCCTCAGTGCAGGAGTTGGGGACAGGCTGGGGATCCAAGCTGCTTGAGGGGGTCAACCTTGGACCAAAGTTGCCTTAAGCCTGTGGTAAAAGGGCTTCAGGGAAGGTAAGTGGG
ENST00000265465_part_10_original	................................................................................................................................<<<<<<<....>>>>>>>........................................	................................................................................................................................<<<<<......>>>>>..........................................	CCCAGTGACCTCTATGCTGCAGAGGTGCACTGGGTGGGCCCTAGAGCTGGGCTGCAGAGCAAGCAACTGGCTGCATGCCTGGGCCTCCCTGCGCAGTTCCTCACATGCATGCTGTGGTCCCAGCCTGACCTCTCCATCTGGAGGGGGCCGCCTCGCTGGGCTGTTCCAAAGCTGGAGTCCTGGTGG
ENST00000265465_part_11_original	...............................................................................................<<<<<.............>>>>>....................................................................	................................................................................................<<<<<..............>>>>>..................................................................	CAGTTCCTCACATGCATGCTGTGGTCCCAGCCTGACCTCTCCATCTGGAGGGGGCCGCCTCGCTGGGCTGTTCCAAAGCTGGAGTCCTGGTGGCAGCTGCTTTGCCAAGTCGCGCAGTAGCCAGGGCTTGCCTGCAGCCCAGAACACTCAGACAGGGTCAGGCCTTCCAGGGTTCACAGCACGTCC
ENST00000265471_part_2_original	.....................................................................<<<<.............................>>>>................................................................................	...................................................................<<<<<..............................>>>>>...............................................................................	ACCCTTGGAGCCAGAAGTGGCCCCTCTGCCCCTCCAGGCCCAGGGCATGGTCCTGCTGCTTCACCCCTCCCCTAGCCTGCCGTGTGGCACTGCCCACAGGCTGGGGACAAGCAGCCCTTGTGTTGAGTCAGGTTGGCCCTGTCTAGGGTGGAACAGAAGGACAGATGGACCCAGGAGGGAGGGCAG
ENST00000265593_part_1_original	.....................<<<<<....>>>>>.......................................................................................................................................................	....................<<<<<............>>>>>................................................................................................................................................	GCCCCTCGTGGGTGGCCTAGGATGGTGCTAGCCATGCCCGTCAGCCCAGAATGTGCATCTTTCATTCCTTCTGCCTTCGGAAGGCAGGAGGCAGCTACAGCTGGAGGCTGCACCCCAGCCCCCTCCAGACCTGGGGTGCCAGCTTCTCCCAGTTCATCCTACCTGGAATCTGACCCACTACCCACC
ENST00000265593_part_3_original	.................................................................................................<<<<<......>>>>>.........................................................................	...........................................................................................................<<<<<<.......>>>>>>............................................................	TGCAACAAGTCTTCCAGAGGCAGGAAGATAGGCCCTGCCCTGGCAGGATGGGTTGGGGTCACTTGACCCCTGCTCCCCCTTTGAGGGGAAAGGGGTGGAACTAAGATGGGTTTATAACTGGAACCTCCAATGACCAGATGTATATAGAGATTTACAAAGATTTTTATATTAATTTAATAAAACAAA
ENST00000265598_part_10_original	..............................................................<<<<<...................................>>>>>...............................................................................	................................................................<<<<<................................>>>>>................................................................................	CATATCTCAGGTTGTCTAAGTGTTTTTATGTAAAACCAACAAAAAGAACAAATCAGCTTATATTTTTTATCTTGATGACTCCTGCTCCAGAATCGCTAGACTAAGAATTAGGTGGCTACAGATGGTAGAACTAAACAATAAGCAAGAGACAATAATAATGGCCCTTAATTATTAACAAAGTGCCAG
ENST00000265641_part_12_original	...............................................................................................................................<<<<<<................................>>>>>>...............	.....................................................................................................................................................................<<<<......>>>>.......	AAGCGGGGACTAGCAAGTGAGGAAGGGGAGGGCAGCCCACCGTGGTGAGGAGAGAGTGGCTCCACGACCCCAAGGGATGGCCTTCTCCTCCCACCCGGTGAGGGGAAAGACTCACCAGAGGGTGATGGAGACAGTATGCCGGCTCACCTTGGTGACCAGCCAAGATGTCTCAAGTGACAGTGCTAG
ENST00000265709_part_19_original	........................<<<<<<.......................................>>>>>>...............................................................................................................	......................<<<<<............................................>>>>>..............................................................................................................	AAACCTTCCAAGTAGCACAGAAGCCCCCTCCACGTCAGAGGCCCCCTGGCCGCGGGGCCTGTGAGCGGAGAGGGGCCCTGCTTCCCACACAAATCCGCCCCGGTGCACCCCCGGCCAGGCAGGCCCCGGGGCGGCCTAGGCGCCTTGTCGGCCGGGGGTGGGGCTGCTTTTGCTTCCTTTAGAGGG
ENST00000265709_part_1_original	.........................................................<<<<.......................................................................>>>>..................................................	..................................................<<<<...>>>>.............................................................................................................................	ACCCCACACACTCTGCCATGCACACAGGAGGAGAGCTGGACCTGAGGGCCACCGCAGCGGTGCACACATTCCTCTGGGCTGACGGCATGACCTCTGTAAGGGACTCCTGCTAGTCCCCTCTTGGCATGAATGACTGACTGTAGACGCATGACCTCCAGGCTTCAATCCTGCCTCTTGCAATGACAG
ENST00000265709_part_22_original	.............................<<<<<<....>>>>>>.............................................................................................................................................	...............................<<<<.........................................................>>>>..........................................................................................	CGCCAGAGGCCACCCCGGCCCGGCCTCCAGGGCGCAGAGGCGCCCCCCTCCATCCTCCCCCATCCCGGGGGCCACGGCAGGGGGGCCGCACAGCGCGGCTGGGACCGATTCGGTGACGGCCCAAGGAAGCTGGGCTCAGGGCTCGCCTCTCCCGCCTCGATCCTGCACCTTCCTCTCCCAGGTCGC
ENST00000265741_part_32_original	............................................<<<<<................................................................................................>>>>>....................................	..........................................................................<<<<...................................................................>>>>.....................................	TTGGTTTTGTAATCTTTGTTATATAAGAGGATGTTTAGGCTGTATATACTGGGGTAGATTATTGCCTGCCCCTTATACATAGGAATATGCTGCATAATTGCGCATAACTTCCATCTCCCTTACTGGCTTGTAGGCAGAGGAAACTGTATATGTTACTGCCTTGTACTTTTCTCATACACCAAAAAC
ENST00000265753_part_14_original	................................<<<<..............>>>>....................................................................................................................................	........................................<<<<......>>>>....................................................................................................................................	GGGTTAGGCTTTTGAGCTTGAACGCCTGCGTGTGAACAGATGAAAAATCCTTCAGTACCCAAGTCCCAGTCTGTCCTATGGGGAGCAGTTTGGGGGCGGCCGGCAGCAGGAGCCTGGGAAAGAGGCCCTCGCCAGGTGATGGCAGGGCCAGGGTGGCCTGGGGCACCCAGCGGAATGTGCTTAGTA
ENST00000265800_part_10_original	..................................................................................<<<<<..............>>>>>................................................................................	........................................................................................<<<<<........>>>>>................................................................................	ATTTATTGGGGCCCCCCCAGCTGCTTTCCTCACCTGCCCCTGCCCTACCTTACACCCCCAGCTTGACTTCTTTCCAGTCCACGTGTGTATATAATGATATCTATATTTTTGCCCAGGTCTGGGTATTGCTCCTGCCCAGACCCTGACATCCCTTTCCACTGTGTGTGTGACCATGCTGGGGGAGGG
ENST00000265801_part_30_original	.............................................................................<<<<<..............>>>>>.....................................................................................	................................................................<<<<<<......>>>>>>........................................................................................................	TGTGGGTGTTCTTTCCTGCCCTGTCCAAAAGCGCCCTCACTATTCTTGGACCATGCCAGATTCTGCCTCTCTGGAAAGAGGCTCTGGACAGCAGAAGCCTCCAAGCACAGAGCCTGGCCCCAGGCCCCAGACAGGGTGGGCTTCCTGCCCTTCCCTCTGGGCACGCCTGCTGGCCGACCCACTGAC
ENST00000265872_part_7_original	................................<<<<<<<.............>>>>>>>...............................................................................................................................	...............................<<<<<..............>>>>>...................................................................................................................................	CTTTGGGAGGCCGAGGCAGGTGGATCACCTGAGGTTAGGAGTTCGAGACCAGCCTGGCCAACATGGTGAAACCCGGTCTCTACTAAAAATATAAAAATTAGCTGGGCATGGTGGTGGGTGCCTGTAATCCCAGCTACTTGGGAGGCTGAGGCAGGAGAATCGCTTGAACCCAGGAGGCGGAGGTTG
ENST00000265981_part_2_original	..................................................................................................................................................................<<<<.............>>>>...	.............................<<<<<<.............................................................................................................................>>>>>>....................	AAATCCATTTTCCCCACTCTTTTATTTTTGCTATTCTGATCATTTGTCCCCCTTTTAAAAATAAACTTCCCATGTCTTCCATTTGTGGTACTAAAATTTGCTACTGTTTTAGACCATATTTTCCTATTATTTATCTGTTCAAATTTGTATTATTACAACTAATAGCTCTTGAATTCTTTGCTAAAG
ENST00000265981_part_3_original	....................................................................................<<<<<.........>>>>>...................................................................................	.....<<<<.........................................................................................>>>>....................................................................................	AAATTTGCTACTGTTTTAGACCATATTTTCCTATTATTTATCTGTTCAAATTTGTATTATTACAACTAATAGCTCTTGAATTCTTTGCTAAAGGTAACAGCAACACTTCCAGAGGCTTCTAAAACACTACTGTTTTGCAGGGCAGGAGTATTCTGGAATCTTTTTACTTAGATATAAAATAAACCT
ENST00000266027_part_1_original	..................................................................................................................................................<<<<<.............>>>>>.................	.......................................................................................................................<<<<<<<<.....................................>>>>>>>>..............	GGGGCAGCGGGGCCTGGCGGGATGGGCCACCGCCGACTTTGTACCCCCCAACCCCTGAGGAAGATGGGGGCAAGAAGATCACGCTCCCCGCCTGTTCCCCCGCCGCTTTTCTCCTCTTTCCTCTCTTTGTTCTCAGCTCCCCCTGTCCCCTCAGCTCCAGACGTAGGGGAGGGGTTGCCACAGGCC
ENST00000266037_part_7_original	....................................................<<<<<<<<...............................>>>>>>>>.......................................................................................	....................<<<<<<.....................................................................>>>>>>.....................................................................................	GAGTGTGCTACTGAGGGGCTGGCTGGACCAACCTGCTGGCTCAGGCATGTGACTGGCCTAACTGCATGCCCAGGGCACTGCCAGGGTTCAATGGGCCAGCCGTCTCCTACTCCACCTTGGATTTTTCTCTCCATCACATCATTTCTGACCATTTGCTCCCTTCCATTCTTGAAACACCTCATGCCC
ENST00000266058_part_19_original	.<<<<<...>>>>>............................................................................................................................................................................	.........<<<<.................>>>>........................................................................................................................................................	CCTGCCCAGGGCAGTGAGGGGAGCCCTTGATGCTGATTAGAAGGCTAGAACTGGGGTAGAGGTGCCTGGCATGTCTCATGCCATGGGGACTCAATCTAGCAACTGTGAGTCCTGGGGTCCCTGTGATGGGAAGAGGGCAGTGCCCTGCCCAATGTGGCAGGTGTCCTCATGGCAGGATCTGCCCCT
ENST00000266263_part_1_original	...................................................................................................................................<<<<<<<........>>>>>>>.................................	......................................................................................................................<<<<<<<<.......>>>>>>>>.............................................	TCATACTCTGGTACCTGGCCTGTGCATCGGCCTCCTGCTTCATGTCAACCTCCTACTCCTGCCAGGGAATGTGGACACCTGGCTCCCTGGTGTCCAAAGACCCTGGCACCTGGGTGGGTTTGAGCTGGACAGAAGCTTAGAGACAAAGGCTTCAAGAAGCAGTGGCTGCAGGGAGTCACAGAAGGG
ENST00000266263_part_3_original	......................................................................<<<<<........................................................>>>>>..................................................	...........................................................................................................................<<<<.....>>>>..................................................	CAGGACCTGAACGCTGTCTGCTTCCCTGGAATCCAAGATGCTGAGTGGAAGTGGACCCTGGGTGGGCCCGGCCCTGTCTTTTTCAGGAAAATTACATCCTCCCATGGAGGATGAGAGACTGAGGCTCAGGGAGGGCAAGGAATAGGCCCAAGATCACTTGGCAAGCTGGGCACCCAGGACCCCCAG
ENST00000266304_part_23_original	..............................................<<<<<<<<................>>>>>>>>............................................................................................................	................................................<<<<<<..........................................................>>>>>>....................................................................	TCCCGCCCTCTGCCTGTTTGGTGCCCTCCCTTCTTTCCCCCAGGCAGTGGGTATCGGGTTCTTTCCCAAAGTGCTTACTTGGAAAGAGTGTGGCTGCTGGACTCTTTTCGAAATGCCCCTCTGAGTCAGGAGCCTGGTGGGGACAAGATGGAGGATGTCCACAGAGGCTGACCTGTGGGGGAAAAG
ENST00000266383_part_17_original	.............................................................................................................................<<<<<<.......>>>>>>..........................................	..............................................................................................................................<<<<........>>>>............................................	GCTGCAGGGTCTGCCTAGTGGGCTCTGCATTCCCCGAGAGCACGAGTTTGGCACATGGGAGAATGGAGCCCGTGGAGAACCTTCTGGGGGGTCGGGGAGAATCCCTGCCTCCCTTTAAGGAATCATGAAGGACAGAGACTTTTGAGATTGTGGCTTAGGAAGGCCATACCTGCTCCCTGGGCTGTG
ENST00000266483_part_4_original	.....................<<<<<<<...........................>>>>>>>............................................................................................................................	....................<<<<<....>>>>>........................................................................................................................................................	GGGAATGTTTTGTATGTACAAGTTTATTAAAACTGGGTATGCTTCATATTACTGGAATGAATTTATTCTCTTCAGAGAGAAATATTAGGTTAGTGCAAAAGTAATTGTGGTTTTTGCCATTGAAAGTAATGGCAAAACCACAATTACTTTTTTACCAACCTAATAACAATGTATTAGCAAATATTT
ENST00000266529_part_8_original	.......<<<<<.......................................................................................................................................................................>>>>>..	............................<<<<....................................................................................................................................................>>>>..	AATAACCAAGTAAATACTTTTCATTTCTGAGCCAAGGAATATGCTATGATTACGTTTTTTCCTAGAGTTAATAATTGTCTATTTTTTTTCCATGTATTGTCTTTGTATTTATGACTAAATCTTCCCATTCTGTCTGCAGGTGGGTATATGGTAATGGGATTAGAGAGCCTTTAATTTTCTGCTTTG
ENST00000266542_part_11_original	....................<<<<<<<..................................................................................................................................................>>>>>>>......	......................<<<<<<<<....................................................................................................................................>>>>>>>>................	CCTGAGAGGACCAACTCTTTAATTTTTAGTAAAACCTGGAGGTGATGGGCCGGGCGCAGTGGCTCACGCCTGTAATCCCAACACCTTAGGAGTCCGAGGTGGGTGGATCACGAGGTCAGGAGATCCAGCCCATCCTGGCCAACATGGTGAAACCCCATCTCTACTAAAAATACAAAAATTAGCCGG
ENST00000266581_part_4_original	................................................................<<<<.................................>>>>.................................................................................	.................................................................<<<<<<............................>>>>>>.................................................................................	CTCCCATTGTCCCTTTATTTAGGATATTGAAAGAAAAAATAAACTTTATGTATTAGTGTCCTTTAAAAATAGACTTTGCTAACTTACTAGTACCAGAGTTATTTTAAAGAAAAACACTAGTGTCCAATTTCATTTTTAAAAGATGTAGAAAGAAGAATCAAGCATCAATTAATTATAAAGCCTAAA
ENST00000266594_part_6_original	.................<<<<<<.......................................................................................................................................>>>>>>......................	.............................................................................................................................................................<<<<<......>>>>>.............	TCCTTTTGTGATTTTACTGTTTTTAGCCGTATCCCCTCCCCCACTCCAATCCTGCCCCCTGAAACTTATTTTTTTCTGATTGTAACGTTGCTGTGGGAGCAAGAGAGGAAAAGTGTACTGGGGGTTGTGAGGGAAGGGAGGGGAGGAGGGGGTGGAATAAAATACTATTTTTACTGCCACTCTTTA
ENST00000266643_part_4_original	...<<<<<<<.............................................>>>>>>>............................................................................................................................	.........................................<<<<<........>>>>>...............................................................................................................................	CGTCTTTACCTCAGCTCCTAGGGCCTCCAGCCCCCCAGCTCCACCACGGTGACTTGGTGAAGGGGGACCAATGCCAGAAGAAAGGGGCTGTAGACCCCTATTCCCCACCCCATGGCCACAGGGCATCTGGCAATAAGACTAGTATACATTGACCTCCCGTTCCCTGCATGAGGGCGGGGAGTTCCC
ENST00000266674_part_9_original	..................................................................<<<<<<<<<<<<<<...............>>>>>>>>>>>>>>.............................................................................	...............................<<<<<<<<..............................................................>>>>>>>>.............................................................................	CTGATTTGTTTTTAACTCCTTGGTGCCCAAAGCTCAGAAGGGAATTCCACTGCCAGCAATGAACATACCTGGAAAAGAAAGTAAGCAATCTGGGATTTTTTTTCTGGGTTAGTAAAGAATTTTTGCAATAAGTTTTATCAGTTGATTCAAACTGATGTGCATCTTAATGATCAAATGTGCACATTA
ENST00000267115_part_20_original	...........................................................................................<<<<<<.........>>>>>>..........................................................................	.......................................................................................<<<<<................>>>>>.........................................................................	ATAATGGAGTTTTTCTTTAGAAACAGTGCCAAGAATGACAAGATATTAAAAAAAAAAAAGAAAGAAAAAAAAAAAAACACCTACTTTTAAAGAAAATACCTAACAGATTTTTAATATAGTTATCTCTACCACTTTCTTTTCTAGTTTCTTGATTTTCAGCTCAGGCTGCATTCTAACTCATACTGT
ENST00000267205_part_10_original	...........................................................................................................<<<<<.....>>>>>................................................................	.....................................................................................................................<<<<.......>>>>......................................................	CCGCTTCTACCAGCCTGTGGAGTTCAGGAGGCGAGACATCCTGGCCTCCTTTGAGAACTGATGGGATCTACCCCCTGTCCACGCGGGACAGTTTCTCAGAACTGGTTCATAGACCACCTGTGTCACCAACAGCCAGATACCTAATCCCTGAGCCTCCTTTGGGAAGGTCTGGGGCCGAGGGTCTGG
ENST00000267219_part_10_original	.....................................<<<<<<.....................................................>>>>>>....................................................................................	..................................................................................................<<<<<.......>>>>>.......................................................................	CTGTAATGTTTTATTAACAATGCTTCTGGAAATGAATGCATTTTAAAGCAAATAAATCTTTTTGATAGACCTTTTACAAAATCCATTTGCACTAATGAATGCTTTCTTATGGCATATAACTTAATATTTGTTACTGTGTACACTGCTGTTTTGGAATGTTCAGAAATAAAGACTCTATTTCAGCAA
ENST00000267219_part_3_original	........................................<<<<<....................................................>>>>>....................................................................................	......................................................................................<<<<<<.....>>>>>>...................................................................................	ACTGCAACATTCTCAAACCCATGGTTGCAGTATTGTGACACTTAGATCTAGGAAGTTTTTGTAGAACTGCTCTGTACCTGAATACTTTTTGAGAGAATTAAGATGTATCAATAATGCTTTGCCATATGAGTTTTTTAAAGTAACTTGTTCAATTTACTCACGTGTTCTAAACATCTTTCCATTACA
ENST00000267328_part_3_original	................................................................................................<<<<<........>>>>>........................................................................	...........................................................................................<<<<..............>>>>.........................................................................	CTGTCAGAGGGGTGGGGAGGTGGGAAACAGGAATCCTCTGCAAAGCCCAATCTGCAGAGTCGAGACCCCTGGTGCTCTCTGCCCCGCTGCCTGGCACTGGTCCTTTGCAGCCAGCCACCAACGGCCCCCTTGCCCTTGCAGAGGCAGAAGCCTGCGTCTGCACCTGCACCTCTGACCGTTTCAGCA
ENST00000267396_part_7_original	..........................................................................................<<<<<<.....................................>>>>>>...............................................	..........................................................................................<<<<<<<<..........................................................................>>>>>>>>......	AGGCAAGGGCCTGGAAGTGCTGTTCCTGAGATGGATTCTCTTGACTTACCAGTCCACCACGGCACTTCCCCTTTAAGGTTATTAAAGGTAAGGGGTGGACAGACTTTCTGCATTCAGATAATGAGCAGTGGCAACCCCTTTTGGCCAGGGCCAGGGGGGCACCAGCAAGGGGCCACCCTTTCCCTT
ENST00000267594_part_1_original	...................<<<<............................................................>>>>...................................................................................................	...........<<<<....>>>>...................................................................................................................................................................	CCACGCGGAGAGGGCCTCAGCCCCCACCTCTGGCCTGCAGGAGTGTCGAGGTCCCCGAGGCGCTCTCCTGTGAGGAGGTGGCTGGGCCACAGTGTGGCCTCTTCCGTTTGTGTGCGCATGGGAGTGGAGGGCAGGATTGGGGCAGGGCTCCTCAGGCAGTGACCCTTCAGCCTTGCAGCCTTGGAA
ENST00000267814_part_26_original	..................................................................................<<<<<<...........................>>>>>>.................................................................	..................................................................................<<<<..............................>>>>..................................................................	TGGGGAAGATGTCAGAGAACCAGTGACTGAGTGCAGAGGTGACTTCACACCAGCATCTGCTGTAGCCAGAGGTGGGCTGCAAGAGGGAATTAGAGGAGCCAACATGTCCTCTTTCTCCTTTAGGGTCCATGGAGCAGTCCGCTGCTTCCAGGTTGCCTGTGGGGTCCTTCCCAGCTCTCCGCCCTG
ENST00000268049_part_34_original	............................................................................................................................................................<<<<<<<..............>>>>>>>..	..........................................................................................................................................................<<<<<<<.............>>>>>>>.....	TCTCAGAAGTCCCCACACGGGTGGGTGACAGAAACAGTTTGTGGCAACACAAATCTCTCTCCATGGTGGAGAAACCTTTGCTTATCCACTGTATTCTACTCAGTGTATAGTGATGACAGATGTACTAGAATTAAACCAGTCAAGTGTACTGGCCCGGGGTGAGTGTTAAATGTGTATCTCGCCTGT
ENST00000268053_part_1_original	............................<<<<<<<<..........................................................................................................>>>>>>>>....................................	..........................<<<<<<..............................................................................................................>>>>>>......................................	TCAGAGAGGATGGCCTGCAGCCACATGGGAGGAAGGCCCAGGGGTGGGGCCCATGGGGTCTCTGCATCTTCAGTCGTCTGTCCCAAGTCCTGCTCCTTTCTGCCCAGCCTGCTCAGCAGGTTGAATGGGTTCTCAGTGGTCACCTTCCTCAGCTCAGCTGGGCCACTCCTCTTCACCCACCCCATG
ENST00000268154_part_9_original	....................................................<<<<<<..........................................................................................................>>>>>>................	...............................................<<<<<<...............................................................................................................>>>>>>................	GGACAGGCCCCGCGTCAGGCACACACTAACAAAACCAGAAGCATGGGGCAGGGCAGGGCGGAGTGAGGGCATCACAGGGGACCAAGAAGGGCTGTCCTTGGGGGAGGCCCAGGACCACCTGTCGGGGAGGGGGACCGCAGTCATTTCTCATTCCTCAGTGTCCACCTTGCGACGGGGATAGCCACG
ENST00000268171_part_14_original	.........................................................................................................................................................<<<<<<<<<...............>>>>>>>>>	.....<<<<<..........................................................................................................................................................................>>>>>.	ACTGAGCCCCCCCAACACTGTGCCCTGGTGGAGAAAGCACTGACCTGTCATGCCCCCCTCAAACCTCCTCTTCTGACGTGCCTTTTGCACCCCTCCCATTAGGACAATCAGTCCCCTCCCATCTGGGAGTCCCCTTTTCTTTTCTACCCTAGCCATTCCTGGTACCCAGCCATCTGCCCAGGGGTG
ENST00000268171_part_6_original	...........................................................................................<<<<...............>>>>........................................................................	....................................................................................<<<<......................>>>>........................................................................	CCAGCTCTGGTGAGTCTTGGCGGCAGCAGCCATCATAGGAAGGGACCAAGGCAAGGCAGGTGCCTCCAGGTGTGCACGTGGCATGTGGCCTGTGGCCTGTGTCCCATGACCCACCCCTGTGCTCCGTGCCTCCACCACCACTGGCCACCAGGCTGGCGCAGCCAAGGCCGAAGCTCTGGCTGAACC
ENST00000268171_part_9_original	................................<<<<<<......................................>>>>>>........................................................................................................	............................<<<<<<<........................................>>>>>>>........................................................................................................	TGTTGGCACTCACAGACCTGGAGCCCCTGGGTGGGTGGTGGGGAGGGGCGCTGGCCCAGCCGGCCTCTCTGGCCTCCCACCCGATGCTGCTTTCCCCTGTGGGGATCTCAGGGGCTGTTTGAGGATATATTTTCACTTTGTGATTATTTCACTTTAGATGCTGATGATTTGTTTTTGTATTTTTAA
ENST00000268251_part_7_original	..........................................................................................................<<<<<...>>>>>...................................................................	.................................................................................................<<<<<....>>>>>...........................................................................	ATTCAGCTCAGGAGTAAGGGAAGAGGTCCTCTGGCCCCCTGAAGATGAGAATCACCCCTCTCAGTGCACCTGGGGATCCCCCTAAACTGTGAATTCTGCCCTGGACAGGGCTTTGCCCTTGGAGGATCCCCAGGTGGCCTTACCCGTGATTCTTACTCGGCATCCTCCATTCCCCAAACTCCCTCC
ENST00000268251_part_9_original	.................<<<<<<<<......................................................................................................>>>>>>>>...................................................	..................................................................................................................................<<<<<<.......................>>>>>>.....................	TCCCTGTTAAATGTCAACCTAGACCTGGACCTGGGTGGGAGGAAACTGTAGCCTGAGTGTCCACAGGGACACACGTGAGCCACAGGGCTAGAAGCACAGGCCCGTCACCCCAGGAGGAAAAGCCCAGGGTCTGGGGCAGCAGAGCCATCGCATCATGTTTCCCAGGGCAACTTGAGGTCTGACTTT
ENST00000268261_part_8_original	................................................................<<<<<......................>>>>>..........................................................................................	................................................................<<<<.......................>>>>...........................................................................................	GCACCTCGGCTGGGCCGGATTCGGACCGGCTCTGTGTTCACTACACTCAGAATAGCCTGGCTGCTTCTCTGTCTCCGAGACCGGAGGTAGTGGGAACCAACAGCTGGGCTGGAGAGTTGGTGCTGGCAAAACAGTCCTTGCCCTGGGGCCGGTTCTTACCCAGGTCCAGAGAAACCAACGCGGGAT
ENST00000268389_part_2_original	........................................................<<<<<.....>>>>>...................................................................................................................	...................................................................<<<<............>>>>...................................................................................................	TAAAGGTAAACTGAAAAGACAACTGGCTACAAAGAAGGATGTCAGAATGTAAGGAAACTATAACTAATAGTCATTACCAAAATACTAAAACCCAACAAAATGCAACTGAAAAATACCTTCCAAATTTGCCAAGAAAAAAAATTCTATTTTAAACTTGTATCCTGAGTCTGTTTCATTCAACATGAG
ENST00000268483_part_15_original	.................................................<<<<.....>>>>............................................................................................................................	..........................................................<<<<........>>>>................................................................................................................	TGTGACCTGCCTAGCAGCCGCTGACCACCTCTCCAACAGAAGCCTAGTCCTGTTCAGAGCAGCACTGTCACTGCAAGTCCAGCCCCCTTTGCCAGGGGCTCCATTCCACCCCTTTCCTGCAGGGAGGGGTGCCATGAGTCTTGCTTTTGGCTCATACAGGAGAGAGGGAAGGCTGCCAGGCACTGC
ENST00000268673_part_29_original	...........<<<<<<.........................................................................................................>>>>>>..........................................................	..........................................................................................................................<<<<.......................................>>>>.................	AGGCTGTGGTCGCTGCCGGCCTAGGTGTCCCAGGTGCCCCGCCTTTCTCTGGGACACAGTTGGGGGCTGGCTTCTGAGGGATTCCTTTCTCCCCTCTTTGTGTGGCCCCAGCCAGGGCGGTGGGCAGTCCTGGTGTAGAGCACAAGCCTCTCCACCCTAGAGAAATGCCTCTGTACCACGGCTACC
ENST00000268699_part_5_original	....................<<<<...........................................................>>>>...................................................................................................	.........................................................................<<<<<<...>>>>>>..................................................................................................	TTTGCAGGTGCTGGCACTAACTTCATTGACACCTGAGTCACAGCTGCCCAGTGGGATTCTCCAGGGGGCCGGGACTTCCCTAGGAAGTGGTGAGCCAATGCTCCCTGATGAGCACAAAGCCCGCTCTGTTGAGGGCTGGGTGGGTGCAGCCAGCGTGCGGGAACGGGCAGGCAGCCTCCCGCTGCC
ENST00000268720_part_2_original	................................<<<<<.................................................................................................................>>>>>...............................	.................................<<<<<<.....>>>>>>........................................................................................................................................	TCCCAGAAGCCTCCAGTCCCCACCAGGCCCCACTCCCAGTCCTCCTGGGATCCTGCTGGCTTGGGCCCGGCTCTGGGGCCCCCAAGGCCGAAGGGTGACAAAATACAGGCCCCCATGCCTGGCCCTGCCTGAGCCAGGTGGGTGGAGGGAGGGAGATCATGAGGGACTTGGAGGGAGCTGGGAGTT
ENST00000268720_part_3_original	......................................................................<<<<<<............>>>>>>............................................................................................	.................................................................................<<<<<...>>>>>............................................................................................	GGTGACAAAATACAGGCCCCCATGCCTGGCCCTGCCTGAGCCAGGTGGGTGGAGGGAGGGAGATCATGAGGGACTTGGAGGGAGCTGGGAGTTCATCCACGGGAGACCCTGCCCCGATGAGAAGGGGCAGGGACTGGGGGCTCTGCTTTGCGTCTAACCTTTGTGGGGGAGGGCCAGCAAGGCAGT
ENST00000268933_part_1_original	...............<<<<<<<<.........................................................................................>>>>>>>>..................................................................	...................<<<<..........................................................................>>>>.....................................................................................	GCCCCGCCCCGTCCCATACCGGCCTGCGCCTGCGCCGGACGCTCCGCGGCCCCGCCTCCGGACCCGGGGCTGGGCGGGGCGCCGGTGCTAGTGGAACGCCGAGCCAGTGGCGGCTGGTATCCCGCGGCGGCTCTGGAAGCTGGACGCGGACCACGGCCCGGGAGCTAGAAACTGAACGCCCGCATA
ENST00000269122_part_20_original	.................................................................................<<<<<<<........>>>>>>>...................................................................................	.................................................................................<<<<.......>>>>..........................................................................................	ACGTCACTGCACTCCATCCTGGGTGACAGAATGAGACTCTTGTCTCAAAAAACAAAAAAACCTATTTAGTTTCATCCAGGACATTAAGTGAAAGTGTTTAATGTGAGTGCAGGTCAGTGAAGAATACAATGGTGCCCCTGCTTTGATTTGTGGGAGGTGCCATCAGTTTTCCCCACCACTGCTTTT
ENST00000269216_part_15_original	.............<<<<<<.........................................................>>>>>>........................................................................................................	..............<<<<<<<<.......................................................>>>>>>>>.....................................................................................................	CTTTTATACCTTGGCTTATTTGAAGTTGACACATGGGGTTAGTTACTACTCTCCATGTGCATTGGGGACAGTTTTTATAAGTGGGAAGGACTCAGTATTATTATATTTGAGATGATAAGCATTTTGTTTGGGAACAATGCTTAAAAATATTCCAGAAAGTTCAGATTTTTTTTCTTTGTGAATGAA
ENST00000269298_part_1_original	...........................................................................................................................................<<<<<<......................>>>>>>.............	.........................................................................................................................................................<<<<<<<<<....>>>>>>>>>...........	CGCCATCCCTAGGAGGATCTCTGTCTTGAGTTTCTCCTTCCCCATCAGCTGAAGCACTCTTCAGAGACTACGTCCACAGACACTGATGCTGAGGCCTCCCTGGAGGAAGGAGGGTTAGGGGTGCCTATCCTCAAGTATTGGAAGAGCAGAATTGAGGGAGAGACCTTTCTTCCTTGTTGAGGGTGA
ENST00000269346_part_1_original	....................................<<<<<<<<.................................>>>>>>>>.....................................................................................................	..................................................................<<<<<<.....>>>>>>.......................................................................................................	CAGACTTTCGGGGGTTCCTGCCTCCTTTTTCCGTTCTGGTTTTTAATTAGTGCAAATACAAGCTGCGTTTCTTTAATAGAAACCAAAGGCATCTGGAGCCCGAGAGGCCTCCTGCTGTGGCAGAGGAGCAGCTGGGATTCCCGACCAAAGCCCCAGGGGGTGCAGAAGACTCACCACGCGGGCCAG
ENST00000269385_part_19_original	..................................................................................................................................................<<<<<<<................>>>>>>>..........	..........................................................................................................................................................<<<<<.........>>>>>.............	GGGCCCTGCACGCCAGAGGAAGCACAGACTCGGGGGGAGCGAGGCGGGGAGTCGGGGGTGGGGGAGCTTCGCGTGGGGTGGGGGGTGCTGGGAGGGAACCCCAGCCTCGTCCTCCGCACTCCCGGCTTCTCAGCCTCTCCTCCAGACTTTCTTGCCTTTAAAGAGAGAAAAGGAGGGAAACGGTGT
ENST00000269445_part_27_original	...............................................................................................................<<<<<<...............>>>>>>................................................	...............................................................................................................<<<<<......>>>>>...........................................................	ACAGCTCAGCTGGGGCAGCAGCCTCCATGGAGGCCTGCAAGTGATGCTCCCAGTCCTGGTTCCCGCTCAGGAGGGAGGCCCCACCACGTGCATCACTGCCTCAGCTCTGCAAAGTCACCAGAGGCTTCTTCCTGATTTTTGTGAAAGATTTATTATATGGCAATAAATCTGAATGATAAACTTTCA
ENST00000269471_part_1_original	...............................................................................................<<<<.....>>>>..............................................................................	........................................................................................................<<<<.....................................>>>>.....................................	ATATGCATCTGGCCCAGGAATTAGAGAAGCTGAAAGGATGATCCTGGGGAAGGTGGAGCAGCTGCAGGCCTGGCTGCAGGCCTGACTACTGCCCACACCAACGAGGTGATCTAGCAGATACATGGCAACGTGTGAACTGCAACAACGCCTGGTGCCCCAGCACCAACCTTCCAAGTGTAAAAACAA
ENST00000269571_part_6_original	.......<<<<<<<<<.....................................................................................>>>>>>>>>............................................................................	.......................................................................................<<<<<.........>>>>>................................................................................	ATGGTGTCAGTATCCAGGCTTTGTACAGAGTGCTTTTCTGTTTAGTTTTTACTTTTTTTGTTTTGTTTTTTTAAAGATGAAATAAAGACCCAGGGGGAGAATGGGTGTTGTATGGGGAGGCAAGTGTGGGGGGTCCTTCTCCACACCCACTTTGTCCATTTGCAAATATATTTTGGAAAACAGCTA
ENST00000269834_part_8_original	...........................................<<<<<<<.........>>>>>>>........................................................................................................................	.........................................<<<<<<<...............>>>>>>>....................................................................................................................	TAAAATAAACAAATAAGACAGCACTTTATACTTTTAGGGATGATTTCTATAATTCATGAGTGGAGAGGTTTCTCTAGAGGTGTAGGGGACTGGAAACCACATCCAGGAAGTACAGCTTTCTCTCCTGAGCATGAAGGTATCTTGGCATTTCTTCACTGCAATTGCCATTTGCCTTTTTTGTTTTTC
ENST00000270115_part_4_original	.....................................................................<<<<<<<<........................>>>>>>>>.............................................................................	...................................................<<<<.................................................>>>>..............................................................................	TGGGGGGTGGTCACCCGAGCAGGCCTGTGAGAGGCCTCTCCTGCTAGAATTGGGCATGGCCGAGGGGCAGGGGCTGGAGCTGCGAGTCCACCACTCCCTTGCCGGCCCCAGGGTAAGAGCCACCTCCTAGGCCGCAGTGGCCCAAGGTCCCAGCTGCTCGCCTGAGGCCGCCGGGGGTGCGGTCCA
ENST00000270162_part_18_original	....................................................................................................................<<<<<<<<<<...................>>>>>>>>>>...............................	....................................................................................................................................................<<<<......>>>>........................	TGGCTGCCCCCATTCCTGCTGCTGCTGCTGCTGCTGCTCTGTGGCTGTTTCAAAGACTGGGCGAAAGGCTGTCCGGAGGGCAGACCAGGTGCCTTGCCGCAGAGAAAACACCAAAGTCTCCTGTTCGCTCATAAAGAAGTTTTTGGGATGGGAGAGAATCCAGACCATCTTGGGGCAGCCAGGCCC
ENST00000270223_part_12_original	......................<<<<.......................................................................................................>>>>.....................................................	......................................................................................<<<<<......................................>>>>>....................................................	CCGAAATGTTTCTGTTTCTAATCCCAGCCTGGGCAGGAATGTGGCTCCCCGGCCAGGGGCCAAGGAGCTATTTTGGGGTCTCGTTTGCCCAGGGAGGGCTTGGCTCCACCACTTTCCTCCCCCAGCCTTTGGGCAGCAGGTCACCCCTGTTCAGGCTCTGAGGGTGCCCCCTCCTGGTCCTGTCCT
ENST00000270357_part_8_original	.................................................................<<<<...................................>>>>..............................................................................	........................................................................................................<<<<...>>>>.......................................................................	TTGTAGCTTCCTGGGGTGGGAGGCACAGGGGCAAAGCAATACCCCAGGGAAAGTGGGAGGTGGTGCTGGTGCTCTCTCCAGGCCCACCATGCTGGGAGAGGCGGCCAGAGCCTGGGGCCTCCAGCCTGGGACTGCTGTGATGGGGTATCACGGTGATGGTCCCATTAAACTTCCACTCTGCAAACC
ENST00000270451_part_4_original	.......................................................................................................<<<<<<<..........................>>>>>>>...........................................	....................................................................................................<<<<...................................>>>>...........................................	TGGATGGAGGTGGGGAGTGTGGTGTGTAAAGTCTCTGGCCTCATAAAAGGTGGCTGTGGGTCGTCAGGAATCTGCGCCATCTTCCTGGGGCTTCTGCGCTGTTGTTGGGGAAGGGACCCCAGTCCTGCCTTCCACCCCCCAACCAGGCCTGAGACTGATCAAACAATAAACACGTTTCCCACTCTG
ENST00000270538_part_3_original	.............<<<<<<<.....................>>>>>>>..........................................................................................................................................	.............<<<<<<<........>>>>>>>.......................................................................................................................................................	GAGACACTCCCCCGCAGGGCCAACCCCTGCCCTGTTGCTCTGCCCTGCAGGGGTCCCGGCGCCTGGTCACCTGGGGTGCACACAGGTCACACAGTGCCAAGAGGCCCCAGGGCCCAGGGACTCCCCCCACAGCAGGGTGGGACCCGGGACCCGCGGCTCAGTGGCCCGCTAGCCACGTCAGCCAAG
ENST00000270570_part_9_original	......................<<<<<<..........>>>>>>..............................................................................................................................................	......................<<<<<....>>>>>......................................................................................................................................................	TGGGCTCAAGTGATCCTCCCACCTCAGCCTCCTGAGTAGCTGAGACCACAGGCGTGTGCCACCACGCCTAGCTAATTTTTTATACCAGGGTCTACCCTTTGTTTCCCAGGCTGGTCTTGAATTCCTGGGATCAAGCAATCCTTCCACCTTGCCCTCCCAAAGTGTTGGGATTATAGGCATGAGCCA
ENST00000270645_part_1_original	.............................................................................<<<<<<<........................................>>>>>>>.......................................................	...................................................................................<<<<........................................>>>>.......................................................	GCACCGCGCACCTGCCACAGCCTCAGAGGCCCGCACAATGACCGGAGGAGGGGCCGCTGTGGTCTGGCCCCCTCCCTGTCCAGGCCCCGCAGGAGGCAGATGCAGTCCCAGGCATCCTCCTGCCCCTGGGCTCTCAGGGACCCCCTGGGTCGGCTTCTGTCCCTGTCACACCCCCAACCCCAGGGA
ENST00000271064_part_1_original	.................................................................................................................<<<<<..............>>>>>.................................................	.................................................................................................................<<<<....................................>>>>.............................	GGCTGCGGGCACCACGCGGGGTCCGGCCTGGGATCCAGGCTAAGGGCCGGCGGAAGAGGCCCCAATGGGGCGGTGACCCCAGCCTCGCCCGACAGAGCCCGGGGCGCAGGCGGGCGCCAGGGCGCTAATCCCGGCGCGGGTTCCGCTGACGCAGCGCCCCGCCTGGGAGCCGCGGGCAGGCGAGAC
ENST00000271331_part_3_original	...........................................................................................<<<<<...................................................>>>>>..................................	....................................................................................<<<<............................................................>>>>..................................	TGGCCTGAGGATGTCACAGCTTGAGGCTGTGGTGTGAAAGGTGGCCAGCCTGGTTCTCTTCCCTGCTCAGGCTGCCAGAGAGGTGGTAAATGGCAGAAAGGACATTCCCCCTCCCCTCCCCAGGTGACCTGCTCTCTTTCCTGGGCCCTGCCCCTCTCCCCACATGTATCCCTCGGTCTGAATTAG
ENST00000271332_part_12_original	...................................................<<<<...........>>>>....................................................................................................................	...................................................<<<<<...>>>>>..........................................................................................................................	TGAGACATGTTCTATTTTTAACCCCTTCTTGGAATTGGCTCTCTTCTTCAAAGGACCAGGTCCTGTTCCTCTTTCTCCCCGACTCCACCCCAGCTCCCTGTGAAGAGAGAGTTAATATATTTGTTTTATTTATTTGCTTTTTGTGTTGGGATGGGTTCGTGTCCAGTCCCGGGGGTCTGATATGGC
ENST00000271332_part_5_original	............................<<<<..............................>>>>........................................................................................................................	.......................<<<<<<<.............................>>>>>>>........................................................................................................................	GGACCTCCCAGGATGCTTCCCAGCCTCTCCTCAGTTTCCCATCTGCTGTGCCTCTGGGAGGAGAGGGACTCCTGGGGGGCCTGCCCCTCATACGCCATCACCAAAAGGAAAGGACAAAGCCACACGCAGCCAGGGCTTCACACCCTTCAGGCTGCACCCGGGCAGGCCTCAGAACGGTGAGGGGCC
ENST00000271690_part_13_original	..........................................................................................................................................................<<<<.........>>>>...............	.............................................................................................................................................................<<<<<<...>>>>>>..............	CCTACCTCTGGGCCTTAGCTGCTAAAAAGCTTCTCTGGCAGCGGAGCTGCAGGCCTGAGGAAACATGCTCAGTCATGCACATGTGTTGACCCATGTTTCAGATGCAGTCTGATGCCAGGTATATTGTTAGGGAAAGAGGAAGAAGGGTAAACTGAGCTAGCCCCTGGGGCTGAGTACTCCTGCAGG
ENST00000271690_part_16_original	.......................................................................................<<<<<<................>>>>>>.......................................................................	........................................................................................<<<<<............................................................>>>>>............................	CATCCCCAGAACTCAGCAACCCAGCTCTTTTATCATGAGGAGAGGTAGCCATGCTGACTCATGAACAGGTGGAGGAAAGGGGTTGCAGGTGACCAGCATCTTCAATCTAGTTACCACCAGCTTGGCTAGAATTTTATTGAACGCAACTTGCTAGTTATGACAGAGAGGACCAGGGTGAGAACTAAT
ENST00000271690_part_4_original	........................................................................................................................<<<<.........................>>>>.................................	........................................................................................................................<<<<.................>>>>.........................................	AACTGGAGAGATGTGATTTCTCCTTTTGGGAGAGAATGTCCCAAAATTGATTAGGCTGAGCCTTGGGAATAGTTTGGCAGGTTTAACATCCCAAGGCTAACCTAACGTAGTTGGGAAAGGTAGATTGAATGAGACATGTTTTCTGTGCTTCTAAGTGTTCTGTCCCTTAGGCTGCTATTGCTTCAT
[truncated: 3,084 more rows]

## Sheet: S3
Data file S3. mRNA and gDNA read counts in the sorted bins of the functional screen
[truncated: 7,501 more rows]

## Sheet: S4
Data file S4. DMS-MaPseq reactivity profiles and the second iteration of SwitchFinder predictions for 1,454 high confidence RNA switches
[truncated: 1,455 more rows]

[truncated: 6 more sheets: S5, S6, S7, S8, S9, S10]
